# Supplementary material for: A risk scoring system to predict the individual incidence of early-onset colorectal cancer
Source: BMC Cancer. 2022 Jan 29;22:122. doi: 10.1186/s12885-022-09238-4 (PMC8801093; doi:10.1186/s12885-022-09238-4)
Supplement: Supplementary file 1 — Additional file 1. The individual risk scores of 10,000 simulated subjects. [file 12885_2022_9238_MOESM1_ESM.xls]

## Sheet: data-hanshu
	Male	Caucasian ethnicity	Family history of CRC	Sedentary	Alcohol	Obesity	Diabetes	Inflammatory bowel disease	High intake of red meat	High intake of processed meat	Individual risk scores
1	0	0	0	0	0	0	0	0	0	0	0.000503882
2	0	1	0	0	1	0	0	0	0	1	0.0015165
3	0	0	0	0	0	0	0	0	1	0	0.000608605
4	0	1	0	0	0	0	0	0	0	0	0.000788639
5	1	0	0	1	0	1	0	0	0	0	0.00138432
6	0	1	0	0	0	1	0	0	1	0	0.00128977
7	1	1	0	1	0	0	0	0	0	0	0.00130456
8	1	1	0	0	0	1	0	0	0	1	0.00157991
9	1	1	0	0	0	0	0	0	0	1	0.00117784
10	0	1	0	0	0	1	0	0	1	0	0.00128977
11	0	1	0	1	0	1	0	0	1	0	0.00164532
12	0	0	0	0	1	1	0	0	1	0	0.00147895
13	0	1	0	0	1	0	0	0	0	1	0.0015165
14	0	1	0	0	0	0	0	0	1	0	0.000898501
15	1	1	0	0	0	0	0	0	1	1	0.00129228
16	0	1	0	1	0	0	0	0	0	0	0.00113835
17	0	1	1	0	0	0	0	0	1	0	0.00433288
18	0	0	0	1	0	1	0	0	1	0	0.00133127
19	0	1	0	1	0	1	0	0	1	0	0.00164532
20	0	1	0	0	0	1	0	0	0	1	0.00140505
21	1	1	0	0	0	1	0	0	0	0	0.00134643
22	0	1	0	1	0	1	0	0	1	0	0.00164532
23	1	1	0	0	0	0	0	0	0	1	0.00117784
24	0	0	0	0	0	0	0	0	0	0	0.000503882
25	0	0	0	1	0	0	1	0	0	0	0.00113886
26	1	0	0	0	0	0	0	0	0	0	0.000658442
27	0	0	0	0	0	0	0	0	0	1	0.00071407
28	0	1	0	0	0	0	0	0	0	1	0.0010098
29	1	1	0	0	0	1	0	0	0	0	0.00134643
30	0	1	0	0	0	0	0	0	0	0	0.000788639
31	0	0	0	0	0	0	0	0	0	0	0.000503882
32	0	1	0	0	0	0	0	0	0	1	0.0010098
33	1	1	0	1	0	1	0	0	0	0	0.0017032
34	0	1	0	0	1	1	1	0	0	0	0.00198028
35	0	1	0	0	0	1	0	0	0	1	0.00140505
36	0	1	0	0	0	0	0	0	1	1	0.00112206
37	0	0	0	0	1	0	0	0	0	1	0.00120423
38	1	0	0	0	1	1	0	0	1	1	0.00187568
39	0	1	0	0	0	0	0	0	1	0	0.000898501
40	0	1	0	0	0	1	0	0	1	0	0.00128977
41	0	1	0	1	0	0	0	0	0	0	0.00113835
42	0	0	0	0	0	0	0	0	0	1	0.00071407
43	0	1	0	0	0	0	0	0	0	0	0.000788639
44	0	0	0	0	0	1	0	0	0	1	0.00109182
45	0	1	0	0	1	0	0	0	0	1	0.0015165
46	1	1	0	0	1	0	0	0	0	1	0.00169098
47	0	0	0	0	0	0	0	0	1	1	0.000820721
48	0	0	0	1	1	0	0	0	1	1	0.00166447
49	1	0	0	1	0	0	0	0	0	0	0.00100383
50	0	0	0	0	0	0	0	1	1	0	0.00302401
51	0	1	0	1	1	1	0	0	1	0	0.00216379
52	0	1	0	0	0	0	0	0	0	0	0.000788639
53	1	0	0	0	0	0	0	0	1	0	0.00076478
54	0	1	0	0	1	1	0	0	1	0	0.00180347
55	0	0	0	0	1	0	0	0	1	0	0.00109574
56	1	1	0	0	0	1	0	0	1	1	0.00169845
57	0	1	0	0	0	1	0	0	1	0	0.00128977
58	0	1	0	0	0	0	0	0	1	0	0.000898501
59	1	1	0	0	0	0	0	0	1	0	0.00106426
60	0	1	0	0	0	0	0	1	0	0	0.00321142
61	0	1	0	0	1	1	0	0	1	0	0.00180347
62	1	0	0	0	0	1	0	0	1	1	0.00136704
63	0	1	0	0	0	0	0	0	0	0	0.000788639
64	1	1	0	0	1	1	0	0	0	1	0.00210515
65	0	0	0	0	1	0	0	0	0	0	0.000988356
66	0	0	0	1	0	1	0	0	0	0	0.00122248
67	0	1	0	0	0	0	0	0	0	1	0.0010098
68	0	0	0	0	0	0	0	0	0	0	0.000503882
69	0	1	0	0	0	1	0	0	1	0	0.00128977
70	1	1	0	0	0	0	0	0	1	1	0.00129228
71	1	0	0	0	0	0	0	0	1	0	0.00076478
72	0	0	0	0	0	0	0	0	0	0	0.000503882
73	1	1	0	1	0	1	0	0	1	1	0.00206061
74	0	1	0	0	0	0	0	0	0	0	0.000788639
75	1	1	0	0	0	0	0	0	0	1	0.00117784
76	0	1	0	0	0	0	0	0	0	1	0.0010098
77	0	0	0	1	0	0	0	0	1	0	0.000953121
78	1	1	0	0	0	0	0	0	0	0	0.000952395
79	1	1	0	0	0	1	0	0	1	0	0.00146206
80	1	0	0	0	0	1	0	0	0	0	0.00103521
81	0	1	0	0	0	0	0	0	0	0	0.000788639
82	0	0	0	0	0	0	0	0	0	0	0.000503882
83	1	0	0	0	0	0	0	0	1	0	0.00076478
84	0	1	0	0	0	1	0	0	1	0	0.00128977
85	0	0	0	0	0	0	0	0	0	0	0.000503882
86	0	0	0	0	0	0	0	0	0	0	0.000503882
87	1	1	0	0	0	1	0	0	1	1	0.00169845
88	1	1	0	0	0	0	1	0	1	0	0.00135734
89	0	0	0	0	1	0	0	0	0	1	0.00120423
90	0	1	0	1	0	0	0	0	0	0	0.00113835
91	0	1	0	0	0	0	0	0	0	0	0.000788639
92	0	1	0	0	1	0	0	0	1	1	0.00163236
93	0	0	0	0	1	1	0	0	1	0	0.00147895
94	1	0	0	0	0	0	0	0	0	1	0.000872079
95	0	1	0	0	0	0	0	0	1	0	0.000898501
96	1	0	0	0	1	0	0	0	0	0	0.00114768
97	1	1	0	0	0	0	0	0	0	1	0.00117784
98	0	1	0	0	0	0	0	0	0	1	0.0010098
99	1	1	0	0	0	0	0	0	0	0	0.000952395
100	1	1	0	0	1	0	0	0	0	1	0.00169098
101	0	0	0	0	1	0	0	0	0	0	0.000988356
102	0	1	0	0	0	1	0	0	0	0	0.00117642
103	1	0	0	0	0	0	0	0	1	0	0.00076478
104	0	0	0	0	1	1	0	0	0	0	0.0013684
105	1	1	0	0	0	1	0	0	0	0	0.00134643
106	0	1	0	0	0	1	0	0	0	1	0.00140505
107	0	0	0	0	0	1	0	0	1	0	0.000983154
108	1	1	0	0	0	0	0	0	0	1	0.00117784
109	1	1	0	1	0	0	0	0	1	0	0.0014179
110	0	1	0	0	0	1	0	0	0	0	0.00117642
111	1	1	0	0	0	0	0	1	0	1	0.00360858
112	0	1	0	0	0	1	0	0	0	0	0.00117642
113	1	1	0	0	0	0	0	0	0	1	0.00117784
114	1	1	0	1	0	0	1	0	1	0	0.00171129
115	0	1	0	0	0	0	0	0	0	0	0.000788639
116	0	1	0	0	0	0	0	0	0	1	0.0010098
117	0	1	0	0	0	1	0	0	1	0	0.00128977
118	1	1	0	0	1	0	0	0	1	1	0.0018093
119	1	0	0	0	0	0	0	0	0	1	0.000872079
120	1	1	0	0	0	1	0	0	0	0	0.00134643
121	1	1	0	0	0	1	1	0	0	1	0.00187411
122	1	1	0	0	0	0	0	0	0	1	0.00117784
123	1	1	0	0	0	0	0	0	1	1	0.00129228
124	0	1	0	0	0	1	0	0	0	1	0.00140505
125	1	0	0	0	0	0	0	0	1	1	0.00098049
126	0	1	0	0	0	0	0	0	0	1	0.0010098
127	1	1	0	0	1	0	0	0	1	1	0.0018093
128	1	1	0	0	1	0	1	0	0	0	0.00175151
129	0	0	0	1	0	0	0	0	1	0	0.000953121
130	0	1	0	0	0	1	0	0	1	1	0.00152111
131	1	1	0	0	0	0	1	0	0	0	0.00124522
132	0	0	0	0	0	0	0	0	0	0	0.000503882
133	1	0	0	1	1	1	0	0	0	1	0.00211674
134	0	1	0	1	0	1	0	1	1	1	0.00431917
135	0	1	1	0	0	0	0	0	0	0	0.00422085
136	1	0	0	1	0	1	0	0	0	0	0.00138432
137	0	1	0	0	0	0	0	0	0	0	0.000788639
138	0	0	0	1	0	1	0	0	0	1	0.00144136
139	0	0	0	0	0	0	0	0	1	1	0.000820721
140	0	1	0	0	0	0	0	0	1	0	0.000898501
141	1	0	0	0	1	1	0	0	1	0	0.00164601
142	1	1	0	0	1	0	0	0	0	0	0.00145794
143	0	1	0	0	1	0	0	0	0	0	0.00128828
144	0	1	0	0	1	1	0	0	0	1	0.00192299
145	0	1	0	0	0	0	0	0	0	0	0.000788639
146	0	1	0	0	0	1	0	0	0	0	0.00117642
147	0	0	0	0	1	0	0	0	0	0	0.000988356
148	0	1	0	0	0	1	0	0	0	0	0.00117642
149	0	1	0	0	1	1	0	0	1	1	0.00204314
150	1	1	0	0	1	0	0	0	0	0	0.00145794
151	0	1	0	0	1	1	0	0	0	0	0.00168637
152	1	1	0	0	0	0	0	0	0	0	0.000952395
153	1	0	0	0	0	0	0	0	1	0	0.00076478
154	1	0	0	1	0	1	0	0	1	0	0.00149503
155	1	1	0	0	0	0	0	0	1	0	0.00106426
156	1	1	0	0	1	0	0	0	0	0	0.00145794
157	0	0	0	0	1	0	0	0	0	0	0.000988356
158	1	1	0	0	0	0	0	0	1	0	0.00106426
159	0	0	0	0	0	0	0	0	1	0	0.000608605
160	0	1	0	0	0	0	0	0	0	1	0.0010098
161	0	1	0	0	0	0	0	0	0	1	0.0010098
162	0	0	0	0	1	1	0	0	1	0	0.00147895
163	0	1	0	0	0	1	0	0	1	0	0.00128977
164	0	1	0	1	1	1	0	0	0	0	0.00204494
165	1	1	0	0	0	1	0	0	0	0	0.00134643
166	1	1	0	0	0	1	0	0	1	0	0.00146206
167	1	0	0	0	0	1	0	0	0	0	0.00103521
168	1	1	0	0	1	1	0	0	0	1	0.00210515
169	1	1	0	0	0	0	0	0	1	1	0.00129228
170	1	0	0	0	1	0	0	0	0	0	0.00114768
171	1	0	0	0	0	0	0	0	0	0	0.000658442
172	0	1	0	0	0	0	0	0	0	1	0.0010098
173	1	1	0	1	1	1	0	0	0	1	0.00247087
174	0	0	0	1	0	0	0	0	1	1	0.0011677
175	0	0	0	0	0	1	0	0	0	0	0.000875614
176	1	1	0	1	0	0	0	0	0	1	0.00153316
177	1	0	0	0	1	0	0	0	0	1	0.00136744
178	0	0	0	1	0	0	0	0	1	1	0.0011677
179	1	0	0	0	0	0	0	0	0	0	0.000658442
180	0	1	0	0	0	1	0	0	0	1	0.00140505
181	1	1	0	0	0	0	0	0	0	0	0.000952395
182	0	0	0	0	0	0	0	0	1	0	0.000608605
183	1	0	0	0	0	1	0	0	0	1	0.00125533
184	0	1	0	0	0	1	0	1	0	1	0.00383862
185	0	0	0	0	0	0	0	0	1	1	0.000820721
186	1	0	0	0	1	0	0	0	0	1	0.00136744
187	0	1	0	0	0	0	0	0	0	0	0.000788639
188	0	1	0	0	1	0	0	0	0	0	0.00128828
189	0	1	0	1	0	1	0	1	0	0	0.00396197
190	1	1	0	0	0	0	0	0	1	0	0.00106426
191	1	0	0	0	0	0	0	0	0	0	0.000658442
192	0	1	0	0	0	0	0	0	0	0	0.000788639
193	0	1	0	0	0	1	0	0	0	0	0.00117642
194	0	0	0	0	0	0	0	0	1	0	0.000608605
195	1	0	1	0	0	1	0	0	1	1	0.00480516
196	1	1	0	0	0	1	0	0	1	0	0.00146206
197	0	1	0	0	0	1	0	0	0	0	0.00117642
198	0	1	0	0	0	0	0	0	1	0	0.000898501
199	0	1	0	0	1	0	0	0	0	0	0.00128828
200	1	1	0	0	0	0	0	0	1	1	0.00129228
201	1	0	0	0	0	1	0	0	0	1	0.00125533
202	1	1	0	0	0	0	0	0	0	1	0.00117784
203	0	1	0	1	0	0	0	0	0	0	0.00113835
204	0	1	0	0	0	0	0	0	1	1	0.00112206
205	1	0	0	0	0	0	0	0	1	0	0.00076478
206	0	1	0	0	1	0	0	0	1	0	0.00140144
207	0	0	0	0	0	1	0	0	1	0	0.000983154
208	0	0	0	0	0	0	0	0	1	0	0.000608605
209	0	1	0	0	0	0	0	0	1	1	0.00112206
210	1	0	0	0	1	0	0	0	1	0	0.00125688
211	1	1	0	0	0	0	0	0	0	1	0.00117784
212	0	1	0	0	0	0	0	0	0	0	0.000788639
213	0	1	0	0	1	0	0	0	0	1	0.0015165
214	0	0	0	1	1	0	0	0	1	0	0.00144366
215	0	1	0	0	1	0	0	0	1	0	0.00140144
216	0	1	0	0	0	1	0	0	1	0	0.00128977
217	0	0	0	0	0	0	0	0	1	0	0.000608605
218	0	1	0	0	0	0	0	1	0	1	0.00343674
219	0	1	0	0	0	0	0	0	1	0	0.000898501
220	0	0	0	0	0	0	0	0	0	0	0.000503882
221	0	1	0	0	0	0	0	0	1	0	0.000898501
222	1	1	0	0	0	0	0	0	0	0	0.000952395
223	1	1	0	0	1	1	0	0	1	0	0.00198272
224	0	0	0	0	0	0	0	0	1	0	0.000608605
225	0	1	0	0	0	0	0	0	0	0	0.000788639
226	1	1	0	0	1	1	0	0	0	0	0.00186307
227	0	1	0	0	1	0	0	0	1	1	0.00163236
228	0	0	0	0	0	0	0	1	1	1	0.00323962
229	1	0	0	0	1	1	0	0	1	1	0.00187568
230	0	1	0	0	0	0	0	0	0	1	0.0010098
231	1	0	0	0	0	1	0	0	1	1	0.00136704
232	1	1	0	0	0	1	0	0	0	0	0.00134643
233	1	1	0	0	1	1	0	0	1	0	0.00198272
234	0	1	0	0	0	0	0	0	1	1	0.00112206
235	1	1	0	0	0	0	0	0	0	1	0.00117784
236	0	1	0	0	0	0	0	0	0	0	0.000788639
237	0	1	0	0	1	0	0	0	1	0	0.00140144
238	1	0	0	1	0	0	1	0	0	1	0.00151238
239	1	0	0	0	0	0	0	0	0	1	0.000872079
240	0	1	0	0	0	0	0	0	1	0	0.000898501
241	0	0	0	0	0	0	0	0	0	1	0.00071407
242	0	0	0	0	0	0	0	0	0	0	0.000503882
243	0	1	0	0	1	0	0	0	1	0	0.00140144
244	0	0	0	0	0	0	0	0	0	0	0.000503882
245	0	0	0	0	0	0	0	0	1	0	0.000608605
246	0	0	0	0	0	1	0	0	0	1	0.00109182
247	1	1	0	0	0	0	0	0	1	1	0.00129228
248	1	1	0	0	1	0	0	0	1	1	0.0018093
249	1	1	0	0	0	0	0	0	1	0	0.00106426
250	0	1	0	0	1	0	0	0	0	0	0.00128828
251	1	1	0	0	0	0	0	1	1	1	0.00372531
252	0	0	0	0	0	0	0	0	0	0	0.000503882
253	1	1	0	0	0	0	0	0	0	0	0.000952395
254	1	1	0	0	0	0	0	0	1	1	0.00129228
255	1	0	0	0	0	0	0	0	1	1	0.00098049
256	1	1	0	0	1	1	0	0	1	1	0.00222808
257	0	1	0	0	1	1	0	0	0	0	0.00168637
258	0	1	0	0	0	0	0	0	0	0	0.000788639
259	0	0	0	0	0	0	0	0	0	0	0.000503882
260	0	1	0	0	0	0	0	0	0	0	0.000788639
261	0	0	0	0	0	1	1	0	0	0	0.00116754
262	0	1	0	0	1	0	0	0	0	1	0.0015165
263	0	1	0	0	0	1	0	0	1	0	0.00128977
264	0	0	0	0	1	0	0	0	1	1	0.00131379
265	1	1	0	0	0	1	0	0	0	0	0.00134643
266	1	1	0	0	0	1	0	0	1	0	0.00146206
267	0	0	0	0	1	0	0	0	0	0	0.000988356
268	0	1	0	0	0	0	0	0	1	0	0.000898501
269	0	0	0	0	0	1	0	0	0	1	0.00109182
270	0	0	0	0	0	1	0	0	0	0	0.000875614
271	1	1	0	0	0	1	0	0	0	0	0.00134643
272	0	1	0	1	0	0	0	0	1	0	0.00124958
273	0	0	0	0	0	1	0	0	0	1	0.00109182
274	0	1	0	0	0	1	0	0	0	0	0.00117642
275	1	0	0	0	0	1	0	0	1	0	0.00114458
276	1	1	0	0	0	0	0	0	0	1	0.00117784
277	1	0	0	0	0	0	0	0	0	0	0.000658442
278	0	1	0	0	1	0	0	0	0	0	0.00128828
279	0	1	0	0	0	1	0	0	0	1	0.00140505
280	0	0	0	0	0	1	0	0	1	0	0.000983154
281	0	0	0	1	0	0	0	0	1	1	0.0011677
282	0	1	0	0	0	0	0	0	0	0	0.000788639
283	0	1	0	0	0	0	0	0	1	1	0.00112206
284	0	0	0	0	0	0	0	0	1	0	0.000608605
285	0	1	0	0	0	1	0	1	0	0	0.00360528
286	0	0	0	0	0	0	0	1	1	0	0.00302401
287	0	0	0	1	1	0	0	0	0	0	0.00133503
288	1	0	0	0	0	0	0	0	1	1	0.00098049
289	0	1	0	1	1	0	0	0	0	0	0.00164203
290	0	1	0	1	0	0	0	0	1	0	0.00124958
291	1	0	0	0	0	0	0	0	0	1	0.000872079
292	0	0	0	0	0	1	0	0	0	0	0.000875614
293	0	0	0	0	1	0	0	0	1	1	0.00131379
294	0	0	0	1	0	0	0	0	1	1	0.0011677
295	1	0	0	1	0	1	0	0	0	0	0.00138432
296	0	0	0	0	0	0	0	0	0	0	0.000503882
297	1	0	0	0	0	0	0	0	0	0	0.000658442
298	0	0	0	0	0	0	0	0	1	0	0.000608605
299	1	0	0	0	0	0	0	0	0	0	0.000658442
300	1	1	0	0	0	0	0	0	0	1	0.00117784
301	0	0	0	1	0	0	0	0	0	1	0.00105984
302	0	0	0	0	0	0	0	0	0	0	0.000503882
303	0	0	0	0	0	1	0	0	0	0	0.000875614
304	0	0	0	0	1	1	0	0	0	0	0.0013684
305	1	0	0	0	0	0	0	0	0	0	0.000658442
306	0	0	0	0	1	0	0	0	0	0	0.000988356
307	0	1	0	0	0	0	0	0	1	1	0.00112206
308	1	0	0	0	0	0	0	1	1	0	0.00318311
309	1	1	0	0	0	0	0	0	1	0	0.00106426
310	0	1	0	0	0	0	0	0	1	0	0.000898501
311	1	0	0	0	0	0	0	0	0	0	0.000658442
312	0	0	0	0	0	1	0	0	1	1	0.00120154
313	1	1	0	0	0	0	0	0	1	0	0.00106426
314	0	1	0	0	1	0	0	0	0	0	0.00128828
315	1	1	0	1	0	0	0	0	0	0	0.00130456
316	0	0	0	0	0	0	0	0	1	1	0.000820721
317	1	1	0	0	1	1	0	0	1	1	0.00222808
318	1	0	0	1	1	1	0	0	1	1	0.00223365
319	0	1	0	0	0	0	0	0	1	0	0.000898501
320	0	1	0	0	0	0	0	0	0	1	0.0010098
321	0	1	0	0	0	1	0	0	0	1	0.00140505
322	1	0	1	0	0	0	0	0	1	1	0.00441194
323	0	1	0	0	0	0	0	0	1	1	0.00112206
324	0	1	0	1	0	0	0	0	0	0	0.00113835
325	1	0	0	1	0	0	1	0	1	0	0.00140349
326	0	1	0	0	0	0	0	0	1	0	0.000898501
327	1	1	0	1	1	0	0	0	0	1	0.00205105
328	1	1	0	0	0	0	0	0	0	0	0.000952395
329	1	0	0	1	1	0	0	0	1	0	0.00160712
330	0	0	0	0	0	1	0	0	0	0	0.000875614
331	1	0	0	0	0	1	0	0	1	0	0.00114458
332	0	1	0	0	1	1	0	0	1	0	0.00180347
333	0	1	1	0	0	0	0	0	1	1	0.00456126
334	0	1	0	0	0	1	0	0	1	0	0.00128977
335	0	0	1	0	0	0	0	0	1	1	0.00424862
336	1	1	0	0	0	0	0	0	0	1	0.00117784
337	1	0	0	1	0	0	0	0	0	0	0.00100383
338	0	1	0	0	1	0	0	0	1	0	0.00140144
339	0	1	0	0	0	1	0	0	1	1	0.00152111
340	1	1	0	0	0	0	0	0	1	1	0.00129228
341	0	1	0	1	0	0	0	0	1	0	0.00124958
342	1	0	0	1	0	1	0	0	1	0	0.00149503
343	0	0	0	0	1	1	0	0	0	0	0.0013684
344	0	1	0	0	0	0	0	0	1	1	0.00112206
345	1	1	0	0	0	1	1	0	0	0	0.00164003
346	1	0	0	0	0	0	0	0	0	1	0.000872079
347	1	1	0	0	0	0	0	0	1	1	0.00129228
348	0	0	0	0	1	1	0	0	0	1	0.00159104
349	1	1	0	0	0	0	0	0	1	0	0.00106426
350	1	1	0	0	0	0	0	0	1	0	0.00106426
351	0	0	0	0	1	0	0	0	1	0	0.00109574
352	1	1	0	0	1	0	0	0	0	1	0.00169098
353	0	0	0	0	1	0	0	0	1	0	0.00109574
354	1	1	0	0	0	0	0	0	1	0	0.00106426
355	0	0	0	0	0	0	0	0	0	0	0.000503882
356	0	0	0	0	1	1	0	0	0	1	0.00159104
357	1	0	0	1	0	1	0	0	0	1	0.0016073
358	1	1	0	0	0	0	0	0	1	0	0.00106426
359	0	0	0	0	1	0	0	0	0	0	0.000988356
360	1	0	0	1	0	0	0	1	0	1	0.00364252
361	0	1	0	1	0	1	0	0	1	0	0.00164532
362	0	0	0	0	0	0	0	0	0	0	0.000503882
363	0	1	0	1	0	0	0	0	0	0	0.00113835
364	0	1	0	0	1	0	0	0	1	0	0.00140144
365	1	1	0	0	0	0	0	0	1	0	0.00106426
366	0	0	0	0	1	1	0	0	0	1	0.00159104
367	0	1	0	0	0	0	0	0	0	0	0.000788639
368	0	0	0	0	0	0	0	0	0	1	0.00071407
369	1	0	0	0	0	0	0	0	0	1	0.000872079
370	0	0	0	0	0	0	0	0	0	0	0.000503882
371	0	1	0	0	0	0	0	0	1	0	0.000898501
372	1	0	0	0	0	0	0	0	1	1	0.00098049
373	1	1	0	0	0	0	0	0	1	1	0.00129228
374	0	0	0	0	0	1	0	0	0	1	0.00109182
375	1	0	0	0	0	0	1	0	0	0	0.000950119
376	1	0	0	1	0	1	0	0	0	0	0.00138432
377	0	0	1	0	0	0	0	0	0	0	0.00392615
378	0	1	0	0	0	0	0	0	0	1	0.0010098
379	1	0	0	0	0	0	0	0	0	1	0.000872079
380	1	1	0	0	0	0	0	0	0	0	0.000952395
381	0	0	0	0	0	0	0	0	0	0	0.000503882
382	0	0	0	0	0	0	0	0	1	0	0.000608605
383	1	0	0	0	0	0	0	0	0	0	0.000658442
384	1	0	0	1	0	1	0	0	0	0	0.00138432
385	1	0	0	0	0	1	0	0	1	0	0.00114458
386	1	0	0	0	0	1	0	0	0	0	0.00103521
387	1	1	0	0	0	0	0	0	0	0	0.000952395
388	0	0	0	1	0	0	0	0	1	1	0.0011677
389	0	1	0	0	0	1	0	0	0	0	0.00117642
390	1	1	0	0	0	0	0	0	1	1	0.00129228
391	0	0	0	0	0	0	0	0	0	0	0.000503882
392	0	0	0	1	0	0	0	0	1	1	0.0011677
393	0	0	0	0	0	1	0	0	1	0	0.000983154
394	1	1	0	1	0	0	0	0	1	0	0.0014179
395	0	1	0	0	0	1	0	0	0	1	0.00140505
396	1	1	0	0	1	0	0	0	0	1	0.00169098
397	1	0	0	0	1	0	0	0	1	0	0.00125688
398	1	1	0	0	0	1	1	0	1	1	0.00199296
399	1	1	0	0	0	1	0	0	1	0	0.00146206
400	0	1	0	0	1	1	0	0	0	0	0.00168637
401	0	0	0	0	1	0	0	0	0	1	0.00120423
402	0	1	0	0	0	0	0	0	1	0	0.000898501
403	0	1	0	0	0	0	0	0	1	1	0.00112206
404	0	1	0	0	1	0	0	0	0	0	0.00128828
405	1	0	0	0	0	0	0	0	0	1	0.000872079
406	1	0	0	0	0	1	1	0	0	1	0.00154812
407	1	0	0	1	1	0	0	0	0	0	0.00149658
408	1	0	0	0	0	0	0	0	0	0	0.000658442
409	1	0	0	0	0	0	0	0	0	1	0.000872079
410	1	1	0	0	0	0	0	0	0	1	0.00117784
411	1	0	0	1	0	0	0	0	0	1	0.00122001
412	1	1	0	0	0	0	0	0	0	0	0.000952395
413	1	1	0	0	0	1	0	0	0	0	0.00134643
414	0	0	0	1	0	0	0	0	1	0	0.000953121
415	1	1	0	1	0	0	0	0	1	0	0.0014179
416	1	0	0	0	0	0	1	0	1	1	0.00127282
417	1	1	0	0	0	0	0	0	1	1	0.00129228
418	1	1	1	0	1	0	0	0	0	0	0.00490092
419	1	1	0	0	0	0	0	0	1	0	0.00106426
420	1	0	0	0	0	1	0	0	0	1	0.00125533
421	0	0	0	0	0	0	0	0	0	0	0.000503882
422	1	1	0	0	0	1	0	0	1	0	0.00146206
423	1	1	0	0	0	0	0	0	1	0	0.00106426
424	1	0	0	0	0	1	0	0	1	0	0.00114458
425	1	0	0	0	0	1	0	0	1	0	0.00114458
426	0	1	0	0	1	0	0	0	0	0	0.00128828
427	1	1	0	1	1	0	0	0	0	0	0.00181446
428	0	1	0	0	1	0	0	0	0	1	0.0015165
429	1	1	0	0	0	0	0	0	0	0	0.000952395
430	1	0	0	0	0	0	0	0	0	1	0.000872079
431	1	1	0	0	0	0	0	0	1	0	0.00106426
432	0	1	0	1	0	1	0	0	0	1	0.00176236
433	0	1	0	0	1	0	0	0	1	0	0.00140144
434	0	1	0	0	0	0	0	0	0	0	0.000788639
435	0	0	0	0	0	0	0	0	1	0	0.000608605
436	0	0	0	0	0	0	0	0	1	0	0.000608605
437	0	1	0	0	0	1	0	0	0	0	0.00117642
438	1	1	0	0	1	1	0	0	0	1	0.00210515
439	1	0	0	0	0	0	0	0	1	0	0.00076478
440	1	1	0	0	0	0	0	0	1	0	0.00106426
441	1	1	0	0	0	0	0	0	1	0	0.00106426
442	0	1	0	0	1	0	0	0	1	0	0.00140144
443	1	1	0	0	0	1	0	0	0	0	0.00134643
444	1	1	0	1	0	0	0	0	0	0	0.00130456
445	1	0	0	0	1	0	0	0	0	0	0.00114768
446	1	1	0	0	1	0	0	0	1	0	0.00157337
447	1	1	0	0	0	1	0	0	0	1	0.00157991
448	1	1	0	0	0	0	0	0	0	0	0.000952395
449	0	0	0	0	1	0	0	0	0	0	0.000988356
450	0	0	0	0	0	1	0	0	0	1	0.00109182
451	1	1	0	0	1	1	0	0	1	1	0.00222808
452	0	1	0	0	0	0	0	0	1	0	0.000898501
453	0	1	0	0	0	0	0	0	1	1	0.00112206
454	0	0	0	0	0	0	0	0	0	0	0.000503882
455	1	0	0	0	0	0	0	0	1	1	0.00098049
456	1	1	0	1	0	1	0	0	1	1	0.00206061
457	0	1	0	1	1	0	0	0	0	0	0.00164203
458	0	1	0	0	1	0	0	0	0	0	0.00128828
459	0	0	0	0	0	0	0	0	0	1	0.00071407
460	0	1	0	1	0	1	1	0	0	1	0.0020564
461	1	0	0	1	0	0	0	0	0	0	0.00100383
462	1	0	0	0	0	0	0	0	0	1	0.000872079
463	0	1	0	0	0	0	0	0	1	0	0.000898501
464	1	1	0	0	0	0	0	0	0	0	0.000952395
465	0	0	0	0	0	1	0	0	0	0	0.000875614
466	1	0	0	1	0	0	0	0	0	0	0.00100383
467	0	1	0	0	1	1	0	0	1	0	0.00180347
468	0	1	0	0	0	0	0	0	0	0	0.000788639
469	0	0	0	0	0	0	0	0	0	1	0.00071407
470	0	0	0	0	1	0	0	0	1	1	0.00131379
471	0	0	0	0	0	0	0	0	0	0	0.000503882
472	0	0	0	0	0	0	0	0	0	0	0.000503882
473	1	0	0	0	0	1	0	0	0	0	0.00103521
474	0	1	0	0	1	1	0	0	0	1	0.00192299
475	0	1	0	0	1	0	0	0	0	1	0.0015165
476	0	1	0	0	0	0	0	0	1	1	0.00112206
477	0	1	0	0	0	0	0	0	0	0	0.000788639
478	0	1	0	0	1	0	0	0	0	0	0.00128828
479	1	0	0	0	0	0	0	0	1	0	0.00076478
480	0	1	0	1	1	1	0	0	0	1	0.0022853
481	1	1	0	0	0	1	0	0	1	0	0.00146206
482	0	0	0	0	0	0	0	0	0	0	0.000503882
483	1	1	0	1	0	0	0	1	0	1	0.0039667
484	0	1	0	0	1	0	0	0	1	1	0.00163236
485	1	1	0	0	0	0	0	1	0	1	0.00360858
486	0	0	0	0	0	0	0	0	1	0	0.000608605
487	0	0	0	0	0	1	0	0	0	0	0.000875614
488	0	0	0	0	1	0	0	0	0	0	0.000988356
489	0	0	0	0	0	0	0	0	0	0	0.000503882
490	0	1	0	0	0	0	0	0	0	1	0.0010098
491	1	1	0	0	0	1	0	0	1	1	0.00169845
492	0	1	0	0	0	0	0	0	1	0	0.000898501
493	0	0	0	0	0	0	0	0	1	1	0.000820721
494	0	0	0	0	1	1	0	0	0	0	0.0013684
495	1	0	0	0	1	0	0	0	0	0	0.00114768
496	0	0	0	1	1	1	0	0	1	1	0.00205915
497	1	0	0	1	0	1	0	0	1	0	0.00149503
498	0	1	0	0	0	0	1	0	0	1	0.00130271
499	0	0	0	0	0	0	0	0	0	0	0.000503882
500	1	1	0	1	0	0	0	0	0	1	0.00153316
501	0	1	0	0	0	1	0	0	1	0	0.00128977
502	0	1	0	0	0	0	0	0	0	0	0.000788639
503	0	1	0	0	0	0	0	0	0	0	0.000788639
504	0	0	0	0	0	0	0	0	0	1	0.00071407
505	0	0	0	0	0	0	1	0	0	1	0.00100581
506	0	1	0	0	0	0	0	0	1	0	0.000898501
507	0	1	0	0	1	0	0	0	0	1	0.0015165
508	1	0	0	0	1	0	0	0	0	0	0.00114768
509	0	0	0	1	0	1	0	0	1	0	0.00133127
510	0	1	0	0	0	1	0	0	1	1	0.00152111
511	0	1	0	0	0	0	0	0	1	0	0.000898501
512	1	1	0	0	0	1	0	0	0	0	0.00134643
513	0	1	0	0	0	0	0	0	1	0	0.000898501
514	0	1	0	0	1	1	0	0	0	1	0.00192299
515	0	0	0	0	0	0	0	0	0	1	0.00071407
516	1	1	0	0	0	0	0	0	0	0	0.000952395
517	1	1	0	0	1	0	0	0	0	1	0.00169098
518	0	0	0	1	0	0	1	0	0	0	0.00113886
519	0	1	0	0	1	0	0	0	0	1	0.0015165
520	0	1	0	0	0	0	0	0	0	0	0.000788639
521	0	0	0	0	0	0	0	0	0	0	0.000503882
522	0	0	0	0	0	1	0	0	0	1	0.00109182
523	0	1	0	1	0	1	0	0	1	0	0.00164532
524	1	0	0	0	0	1	0	0	0	0	0.00103521
525	0	0	0	0	1	1	0	0	0	0	0.0013684
526	0	0	0	1	0	1	0	0	0	0	0.00122248
527	0	0	0	0	0	1	0	0	0	1	0.00109182
528	0	1	0	0	0	1	0	0	0	1	0.00140505
529	1	1	0	0	0	1	0	0	0	0	0.00134643
530	1	1	0	0	1	0	0	0	0	0	0.00145794
531	1	0	0	0	1	0	0	0	1	1	0.00147897
532	0	0	0	0	1	0	0	0	0	0	0.000988356
533	0	0	0	0	0	0	0	0	0	0	0.000503882
534	1	0	1	1	0	1	0	0	1	1	0.00516157
535	1	1	0	0	0	0	0	0	1	1	0.00129228
536	0	1	0	0	0	0	0	0	1	0	0.000898501
537	0	1	0	0	0	0	0	0	0	1	0.0010098
538	0	1	0	0	0	0	1	0	0	1	0.00130271
539	0	1	0	0	1	0	0	0	0	1	0.0015165
540	0	0	0	0	0	0	0	0	0	1	0.00071407
541	0	0	0	0	1	0	0	0	0	0	0.000988356
542	0	0	0	1	0	0	0	0	0	0	0.000847292
543	1	0	0	1	1	0	0	0	0	0	0.00149658
544	0	1	0	0	0	1	0	0	1	1	0.00152111
545	0	0	0	0	1	0	0	0	1	1	0.00131379
546	0	0	0	0	1	1	0	0	0	1	0.00159104
547	1	1	0	0	0	0	0	0	0	1	0.00117784
548	0	1	0	0	0	0	0	0	1	1	0.00112206
549	1	1	0	0	0	0	0	0	0	0	0.000952395
550	1	0	0	0	1	0	0	1	0	0	0.00356931
551	0	0	0	0	0	0	0	0	0	0	0.000503882
552	1	1	0	0	1	0	0	0	1	0	0.00157337
553	0	1	0	0	0	0	0	0	0	1	0.0010098
554	0	1	0	0	1	0	0	0	0	1	0.0015165
555	1	1	0	0	0	0	0	0	1	0	0.00106426
556	0	0	0	1	0	1	0	0	0	0	0.00122248
557	0	1	0	0	0	1	0	0	0	0	0.00117642
558	0	0	0	0	0	1	1	1	0	1	0.00380713
559	1	0	0	0	0	1	0	0	1	0	0.00114458
560	0	1	0	0	0	1	0	0	0	0	0.00117642
561	1	1	0	0	0	0	0	0	1	0	0.00106426
562	0	0	0	0	0	0	0	0	0	1	0.00071407
563	0	1	0	0	0	0	0	0	0	1	0.0010098
564	0	0	0	0	1	1	0	0	1	0	0.00147895
565	1	0	0	0	0	0	0	0	1	1	0.00098049
566	1	0	0	1	0	1	0	0	0	0	0.00138432
567	0	0	0	0	1	1	0	0	0	0	0.0013684
568	0	0	0	0	1	1	0	0	1	0	0.00147895
569	0	1	0	0	0	0	0	0	0	0	0.000788639
570	1	1	0	1	0	0	0	0	1	0	0.0014179
571	0	1	0	0	0	1	0	0	0	0	0.00117642
572	0	0	0	0	0	0	0	0	1	0	0.000608605
573	1	1	0	0	1	0	0	0	1	1	0.0018093
574	0	1	0	0	0	0	0	0	0	0	0.000788639
575	0	0	0	0	0	1	0	0	1	0	0.000983154
576	0	1	0	0	0	1	0	0	0	0	0.00117642
577	1	1	0	0	1	1	0	0	1	0	0.00198272
578	1	0	0	0	0	1	0	0	1	1	0.00136704
579	1	1	0	1	1	0	0	0	1	0	0.00193154
580	0	1	0	0	1	0	0	0	0	0	0.00128828
581	0	1	0	0	0	0	0	0	0	0	0.000788639
582	1	1	0	0	0	0	0	0	0	1	0.00117784
583	0	1	0	0	0	0	0	0	1	1	0.00112206
584	1	0	0	0	0	1	0	0	0	0	0.00103521
585	1	0	0	0	0	1	0	0	0	1	0.00125533
586	1	0	0	0	0	0	0	0	0	0	0.000658442
587	0	0	0	0	0	0	0	0	1	0	0.000608605
588	0	0	0	0	0	0	0	0	1	0	0.000608605
589	1	1	0	1	1	0	0	0	1	0	0.00193154
590	1	0	0	0	0	0	0	0	1	0	0.00076478
591	0	0	0	0	0	1	0	0	1	1	0.00120154
592	1	0	0	0	0	0	0	1	0	0	0.00307508
593	0	0	1	0	0	0	0	0	1	1	0.00424862
594	0	0	0	0	0	1	0	0	1	1	0.00120154
595	0	1	0	0	1	1	0	0	0	1	0.00192299
596	0	1	0	0	0	0	0	0	0	1	0.0010098
597	0	0	0	0	0	0	0	0	1	0	0.000608605
598	1	0	0	0	0	0	0	0	0	1	0.000872079
599	0	1	1	0	1	0	0	0	0	0	0.00472688
600	0	1	0	0	0	1	0	0	1	1	0.00152111
601	0	1	0	1	0	1	0	0	0	0	0.00153041
602	0	1	0	0	1	1	0	0	0	0	0.00168637
603	1	1	0	0	0	0	0	0	1	0	0.00106426
604	0	1	0	1	0	0	0	0	0	1	0.00136244
605	1	0	0	0	0	1	0	0	1	0	0.00114458
606	0	0	0	1	0	0	0	0	0	0	0.000847292
607	0	0	0	1	0	0	0	0	0	0	0.000847292
608	1	0	0	0	0	0	0	0	1	0	0.00076478
609	0	0	0	1	0	0	0	0	0	1	0.00105984
610	0	1	0	0	0	0	0	0	1	0	0.000898501
611	0	0	0	0	0	0	0	0	0	0	0.000503882
612	1	1	0	1	1	0	0	0	0	1	0.00205105
613	1	1	0	1	0	1	0	0	1	1	0.00206061
614	1	0	0	0	0	1	0	0	1	1	0.00136704
615	1	1	0	0	1	0	0	0	0	1	0.00169098
616	1	0	0	0	0	1	0	0	0	1	0.00125533
617	1	1	0	0	0	0	0	0	0	1	0.00117784
618	0	1	0	1	0	1	0	0	1	1	0.00188012
619	0	0	0	0	0	0	0	0	0	1	0.00071407
620	0	0	0	0	0	0	0	0	1	1	0.000820721
621	0	1	0	0	0	0	0	0	0	1	0.0010098
622	1	1	0	0	0	0	0	0	0	0	0.000952395
623	0	0	0	1	0	0	0	0	0	1	0.00105984
624	0	1	0	0	0	0	0	0	0	0	0.000788639
625	1	0	0	0	0	0	0	0	0	0	0.000658442
626	0	0	0	1	0	1	0	0	0	0	0.00122248
627	1	0	0	0	0	0	0	0	1	0	0.00076478
628	0	1	0	1	0	0	0	0	0	0	0.00113835
629	0	0	0	0	0	0	0	0	0	0	0.000503882
630	1	0	0	0	0	1	1	0	0	1	0.00154812
631	0	1	0	0	0	0	0	0	1	0	0.000898501
632	0	0	0	0	1	0	0	0	1	0	0.00109574
633	1	1	0	0	0	0	0	0	0	0	0.000952395
634	0	1	0	0	0	0	0	0	0	1	0.0010098
635	1	1	0	0	0	0	0	0	1	0	0.00106426
636	0	0	0	0	0	0	0	0	0	0	0.000503882
637	1	1	0	1	0	0	0	0	1	0	0.0014179
638	0	1	0	1	1	1	0	0	1	1	0.00240735
639	0	0	0	0	0	0	0	0	0	1	0.00071407
640	1	1	0	0	0	1	0	0	0	1	0.00157991
641	1	1	0	1	0	0	0	0	0	0	0.00130456
642	0	1	0	0	0	1	0	0	0	0	0.00117642
643	0	0	0	0	0	1	0	0	0	0	0.000875614
644	0	1	0	0	1	0	0	0	1	1	0.00163236
645	0	0	0	0	1	1	0	0	1	0	0.00147895
646	1	1	0	1	0	0	0	0	1	0	0.0014179
647	1	1	0	0	0	0	0	0	0	1	0.00117784
648	0	1	0	0	1	0	0	0	0	1	0.0015165
649	1	1	0	0	1	1	0	0	0	0	0.00186307
650	1	0	0	0	1	1	0	0	0	0	0.0015334
651	0	1	0	0	0	1	0	0	0	0	0.00117642
652	1	0	0	0	0	1	0	0	0	1	0.00125533
653	0	1	0	0	1	1	0	0	0	1	0.00192299
654	0	1	0	0	0	0	0	0	1	1	0.00112206
655	1	0	0	0	0	1	0	0	0	1	0.00125533
656	1	1	0	0	0	0	0	1	1	1	0.00372531
657	1	1	0	0	1	1	0	0	1	0	0.00198272
658	0	1	0	1	0	0	0	0	1	1	0.00147619
659	0	0	0	0	0	0	0	0	0	0	0.000503882
660	0	1	0	0	0	1	1	0	0	1	0.00169874
661	1	0	0	1	0	0	0	0	1	0	0.00111136
662	0	1	0	0	1	0	0	0	1	0	0.00140144
663	0	1	0	0	0	0	0	0	1	0	0.000898501
664	0	1	0	0	0	1	0	0	0	1	0.00140505
665	1	1	0	1	1	0	0	0	1	0	0.00193154
666	0	1	0	1	0	0	0	0	1	0	0.00124958
667	0	0	0	0	0	0	0	0	1	1	0.000820721
668	1	1	0	0	0	1	0	0	0	1	0.00157991
669	0	0	0	0	0	1	0	0	1	0	0.000983154
670	0	0	0	0	0	1	0	0	0	0	0.000875614
671	1	0	1	1	0	0	1	0	1	1	0.00505686
672	0	1	0	0	0	0	0	0	1	0	0.000898501
673	1	0	0	0	1	0	0	0	0	0	0.00114768
674	1	1	0	0	0	0	0	0	0	1	0.00117784
675	1	0	0	0	1	0	0	0	0	0	0.00114768
676	1	1	0	1	0	0	0	0	0	0	0.00130456
677	0	0	0	0	0	0	0	0	1	1	0.000820721
678	1	1	0	0	0	0	0	0	1	1	0.00129228
679	1	0	0	0	0	1	0	0	0	0	0.00103521
680	0	0	0	0	0	1	0	0	0	0	0.000875614
681	1	0	0	0	0	0	0	0	1	1	0.00098049
682	1	1	0	0	0	0	0	0	1	0	0.00106426
683	1	1	0	0	0	1	0	0	0	0	0.00134643
684	1	0	0	0	0	1	0	0	1	0	0.00114458
685	1	0	0	0	0	0	0	0	0	0	0.000658442
686	0	0	0	1	1	1	0	0	0	0	0.00171896
687	1	1	0	0	0	0	0	0	0	0	0.000952395
688	0	0	0	0	1	0	0	0	1	0	0.00109574
689	0	1	0	0	0	1	0	0	1	0	0.00128977
690	0	0	0	0	0	1	0	0	0	0	0.000875614
691	0	0	0	0	0	0	0	0	0	1	0.00071407
692	0	1	0	1	0	0	0	0	0	0	0.00113835
693	0	1	0	0	0	1	0	0	1	0	0.00128977
694	1	1	0	0	1	1	0	0	0	1	0.00210515
695	1	0	0	0	0	0	0	0	1	1	0.00098049
696	0	0	0	0	0	0	0	0	1	0	0.000608605
697	0	0	0	0	0	1	0	0	1	1	0.00120154
698	0	0	0	0	0	0	0	0	0	0	0.000503882
699	0	0	0	0	0	1	0	0	0	0	0.000875614
700	0	0	0	0	0	1	0	0	0	0	0.000875614
701	0	0	0	0	0	0	0	0	0	0	0.000503882
702	0	1	0	0	0	1	0	0	0	0	0.00117642
703	1	0	0	0	0	1	0	0	0	0	0.00103521
704	0	0	0	0	0	0	0	0	0	0	0.000503882
705	1	0	0	0	0	1	0	0	0	0	0.00103521
706	0	1	0	0	0	1	0	0	0	1	0.00140505
707	0	0	0	0	0	0	0	0	0	0	0.000503882
708	0	0	0	0	0	1	0	0	0	0	0.000875614
709	1	1	0	1	0	1	0	0	0	0	0.0017032
710	0	1	0	0	0	0	0	0	1	0	0.000898501
711	1	1	0	0	0	0	0	0	1	0	0.00106426
712	0	1	0	0	0	0	0	0	0	0	0.000788639
713	1	0	0	1	1	0	0	0	1	1	0.00183219
714	0	1	0	0	0	0	0	0	0	1	0.0010098
715	0	1	0	0	1	0	0	0	0	1	0.0015165
716	0	1	0	0	1	0	0	0	0	1	0.0015165
717	0	0	0	0	0	1	0	0	1	1	0.00120154
718	1	1	0	0	0	0	0	0	1	0	0.00106426
719	0	0	0	0	0	0	0	0	0	1	0.00071407
720	0	1	0	0	0	0	0	0	0	1	0.0010098
721	0	0	0	0	1	1	0	0	0	1	0.00159104
722	1	1	0	0	0	0	0	0	0	1	0.00117784
723	1	1	0	0	0	0	1	0	1	0	0.00135734
724	1	0	0	0	0	0	0	0	1	1	0.00098049
725	1	1	0	0	1	0	0	0	0	0	0.00145794
726	1	1	0	0	0	0	0	0	0	0	0.000952395
727	0	0	0	0	0	1	0	0	1	1	0.00120154
728	0	1	0	0	1	0	0	0	0	1	0.0015165
729	0	1	0	1	0	1	0	0	0	0	0.00153041
730	0	1	0	0	1	0	0	0	1	0	0.00140144
731	0	0	0	0	1	1	0	0	0	1	0.00159104
732	0	0	0	0	0	0	0	0	0	0	0.000503882
733	1	1	0	0	1	0	0	0	0	0	0.00145794
734	0	1	0	0	0	0	0	0	0	0	0.000788639
735	1	0	0	0	0	1	0	0	1	1	0.00136704
736	1	1	0	0	0	0	0	0	1	0	0.00106426
737	1	0	0	0	0	1	0	0	0	0	0.00103521
738	1	1	0	1	0	0	0	0	1	0	0.0014179
739	0	1	0	0	0	0	0	0	0	0	0.000788639
740	1	1	0	1	0	0	0	0	0	0	0.00130456
741	1	0	0	0	0	0	0	0	0	0	0.000658442
742	1	0	0	0	0	0	0	0	1	0	0.00076478
743	1	0	0	0	0	0	0	0	0	0	0.000658442
744	1	1	0	0	1	0	0	0	1	0	0.00157337
745	0	0	0	0	0	1	0	0	1	0	0.000983154
746	0	1	0	0	0	0	0	0	0	0	0.000788639
747	0	1	0	1	0	0	0	0	0	0	0.00113835
748	0	1	0	0	0	0	0	0	0	0	0.000788639
749	0	1	0	0	0	0	0	0	1	1	0.00112206
750	1	0	0	0	0	0	0	0	1	1	0.00098049
751	0	1	0	1	1	0	0	0	0	1	0.00187355
752	0	0	0	0	0	0	0	0	0	1	0.00071407
753	1	0	0	0	1	1	0	0	0	0	0.0015334
754	0	1	0	0	1	0	0	0	1	0	0.00140144
755	1	0	0	0	0	0	0	0	1	0	0.00076478
756	0	1	1	0	1	1	0	0	0	0	0.00513259
757	0	0	0	0	0	0	0	0	0	0	0.000503882
758	1	1	0	0	0	1	0	0	1	0	0.00146206
759	0	1	0	0	1	0	0	0	1	0	0.00140144
760	0	1	0	0	0	0	0	0	0	1	0.0010098
761	1	1	1	0	0	1	0	0	1	0	0.00490806
762	1	1	0	0	0	0	0	0	0	1	0.00117784
763	0	0	0	0	0	0	0	0	1	1	0.000820721
764	0	0	0	1	0	0	0	0	0	0	0.000847292
765	1	1	0	0	0	0	0	0	1	0	0.00106426
766	0	1	0	1	0	0	0	1	0	0	0.00356351
767	0	1	0	0	0	0	0	0	0	1	0.0010098
768	0	1	0	0	0	0	0	0	1	1	0.00112206
769	0	0	0	0	0	0	0	0	0	1	0.00071407
770	1	1	0	0	0	0	0	0	1	0	0.00106426
771	0	0	0	1	0	1	0	0	0	0	0.00122248
772	1	0	0	0	0	1	0	0	1	1	0.00136704
773	1	0	0	0	0	1	0	0	0	0	0.00103521
774	0	1	0	0	0	1	0	0	0	1	0.00140505
775	0	0	0	0	0	0	0	0	0	1	0.00071407
776	1	0	0	0	0	0	0	0	1	0	0.00076478
777	1	0	0	0	0	1	1	0	0	1	0.00154812
778	1	1	0	1	0	0	0	0	0	0	0.00130456
779	0	0	0	0	0	0	0	0	1	1	0.000820721
780	1	1	0	1	0	0	0	0	0	0	0.00130456
781	1	0	0	0	0	1	0	0	0	0	0.00103521
782	0	1	0	0	0	0	0	0	0	0	0.000788639
783	1	1	0	1	1	0	0	0	0	0	0.00181446
784	0	1	0	0	0	0	0	0	0	1	0.0010098
785	0	0	0	0	0	0	0	0	1	0	0.000608605
786	0	1	0	0	0	0	0	0	0	0	0.000788639
787	0	0	0	0	0	1	0	0	0	0	0.000875614
788	0	1	0	0	0	1	0	0	1	0	0.00128977
789	1	0	0	0	0	0	0	0	0	0	0.000658442
790	0	1	0	0	0	0	0	0	1	0	0.000898501
791	1	1	0	0	0	0	1	0	0	0	0.00124522
792	0	1	0	0	0	0	0	0	1	0	0.000898501
793	0	1	1	0	1	1	0	0	1	0	0.00525244
794	0	1	0	0	0	1	0	0	0	1	0.00140505
795	0	0	0	0	0	0	0	0	0	0	0.000503882
796	1	1	0	0	1	0	0	0	0	0	0.00145794
797	0	1	0	0	0	1	0	0	0	1	0.00140505
798	0	1	1	0	0	0	0	0	0	0	0.00422085
799	0	1	0	0	0	1	0	0	1	0	0.00128977
800	1	1	0	0	0	0	0	0	0	0	0.000952395
801	0	0	0	0	1	0	0	0	1	1	0.00131379
802	1	0	0	1	1	1	0	0	0	1	0.00211674
803	1	1	0	1	0	1	0	0	1	1	0.00206061
804	0	1	0	0	0	0	0	0	0	0	0.000788639
805	0	0	0	0	0	0	0	0	0	0	0.000503882
806	1	1	0	0	0	1	0	0	0	1	0.00157991
807	0	1	0	0	0	1	0	0	0	1	0.00140505
808	1	1	0	0	0	0	0	0	1	0	0.00106426
809	0	1	0	0	0	1	0	0	1	1	0.00152111
810	0	0	0	0	0	1	0	1	1	0	0.00340367
811	1	0	0	0	0	0	0	0	0	1	0.000872079
812	1	1	0	1	0	1	0	0	0	1	0.00194025
813	1	0	0	0	0	0	0	0	1	1	0.00098049
814	1	0	0	0	0	0	0	0	0	0	0.000658442
815	1	0	0	0	0	0	0	0	0	0	0.000658442
816	1	0	0	0	0	0	0	0	0	1	0.000872079
817	1	1	0	1	0	1	0	0	0	1	0.00194025
818	1	1	1	0	0	0	0	0	1	0	0.00450269
819	0	0	0	1	0	0	0	0	1	0	0.000953121
820	0	0	0	0	0	1	0	0	1	1	0.00120154
821	0	1	0	0	0	0	0	0	0	0	0.000788639
822	0	1	0	1	1	1	0	0	0	0	0.00204494
823	0	0	0	0	0	0	0	0	0	0	0.000503882
824	1	1	0	0	0	1	1	0	0	0	0.00164003
825	1	1	0	0	0	0	0	0	0	1	0.00117784
826	0	1	0	0	1	0	0	0	0	1	0.0015165
827	0	1	0	0	1	0	0	0	1	0	0.00140144
828	1	0	0	0	1	0	1	0	1	0	0.00154938
829	0	1	0	0	1	0	0	0	0	0	0.00128828
830	1	1	0	0	1	0	1	0	1	1	0.00210377
831	1	0	0	0	0	1	0	0	0	1	0.00125533
832	0	0	0	0	1	0	0	0	1	1	0.00131379
833	1	1	0	0	0	0	0	0	0	0	0.000952395
834	0	1	0	0	0	0	0	0	0	1	0.0010098
835	0	0	0	1	0	1	0	0	0	0	0.00122248
836	0	1	0	0	0	0	0	0	0	0	0.000788639
837	1	0	0	0	0	0	0	0	0	0	0.000658442
838	1	0	0	0	0	0	0	0	0	1	0.000872079
839	1	0	0	0	1	0	0	0	0	1	0.00136744
840	0	1	0	0	0	0	0	0	0	1	0.0010098
841	0	1	0	0	0	0	0	0	0	0	0.000788639
842	1	1	0	0	0	0	0	0	1	0	0.00106426
843	0	0	0	0	1	0	0	0	0	0	0.000988356
844	0	1	0	0	0	1	0	0	1	0	0.00128977
845	0	0	0	0	0	0	0	0	0	1	0.00071407
846	0	1	0	0	0	0	0	0	1	1	0.00112206
847	1	1	0	0	0	0	0	0	1	0	0.00106426
848	0	1	0	0	0	1	0	0	1	0	0.00128977
849	0	0	0	0	0	0	0	0	0	0	0.000503882
850	1	0	0	0	0	1	0	0	0	0	0.00103521
851	1	1	0	0	0	0	0	0	1	0	0.00106426
852	1	0	0	1	0	1	0	0	0	0	0.00138432
853	0	1	0	0	0	0	0	0	0	0	0.000788639
854	0	0	0	0	0	0	0	0	1	1	0.000820721
855	1	0	1	0	0	0	0	0	1	0	0.00419205
856	1	0	0	0	1	0	0	0	1	1	0.00147897
857	0	0	0	0	0	0	0	0	0	1	0.00071407
858	0	0	0	0	0	0	1	0	1	0	0.000900135
859	0	1	0	0	0	1	0	0	0	0	0.00117642
860	0	0	0	0	0	0	0	0	0	0	0.000503882
861	0	0	0	0	0	0	0	0	1	0	0.000608605
862	1	1	0	0	0	1	0	0	1	0	0.00146206
863	1	1	0	0	0	0	0	0	0	0	0.000952395
864	0	0	0	0	0	0	0	0	1	0	0.000608605
865	1	0	0	0	0	1	0	0	0	0	0.00103521
866	0	1	0	0	0	0	0	0	1	1	0.00112206
867	0	0	0	0	1	0	0	0	0	0	0.000988356
868	0	1	1	0	0	0	0	1	1	0	0.00676154
869	0	1	0	0	0	0	0	0	1	0	0.000898501
870	0	0	0	1	0	0	0	0	0	0	0.000847292
871	1	0	0	0	0	0	0	0	0	0	0.000658442
872	0	1	0	0	0	1	0	0	0	0	0.00117642
873	0	1	0	0	1	0	0	0	1	1	0.00163236
874	1	1	0	0	0	0	0	0	0	1	0.00117784
875	0	0	0	0	0	1	0	0	0	1	0.00109182
876	0	1	0	0	0	0	0	0	0	1	0.0010098
877	0	1	0	1	0	0	0	0	0	1	0.00136244
878	1	0	0	0	0	0	0	0	0	0	0.000658442
879	1	1	0	1	0	0	0	0	0	0	0.00130456
880	1	1	0	0	0	0	0	0	0	1	0.00117784
881	0	1	0	0	0	1	0	0	1	0	0.00128977
882	1	0	0	0	0	0	0	0	0	1	0.000872079
883	0	1	0	0	1	0	0	0	0	1	0.0015165
884	0	1	0	0	1	0	0	0	1	0	0.00140144
885	1	0	0	0	0	0	0	0	0	1	0.000872079
886	1	0	0	0	1	0	0	0	0	0	0.00114768
887	1	1	0	1	0	1	0	0	0	0	0.0017032
888	1	1	0	1	0	0	0	0	1	0	0.0014179
889	1	0	0	0	0	0	0	0	0	1	0.000872079
890	1	1	0	0	1	1	0	0	0	0	0.00186307
891	0	1	0	0	0	1	0	0	0	1	0.00140505
892	1	1	0	0	1	0	0	0	0	0	0.00145794
893	1	0	0	0	0	0	0	0	1	0	0.00076478
894	1	0	0	1	0	0	0	0	0	1	0.00122001
895	0	1	0	0	0	0	0	0	1	0	0.000898501
896	0	1	0	0	0	0	0	0	1	1	0.00112206
897	1	1	0	0	0	0	0	0	1	1	0.00129228
898	1	1	0	0	0	0	0	0	0	1	0.00117784
899	0	1	0	0	0	1	0	0	0	0	0.00117642
900	0	1	0	0	0	0	0	0	1	0	0.000898501
901	0	1	0	0	0	0	0	0	1	1	0.00112206
902	1	0	0	0	0	0	0	0	1	0	0.00076478
903	0	0	0	1	1	1	0	0	1	0	0.00183092
904	0	1	0	0	0	0	1	0	0	0	0.00108105
905	0	1	0	0	1	0	0	1	1	1	0.00406796
906	0	0	0	0	0	0	0	0	1	0	0.000608605
907	1	1	0	0	1	0	0	0	0	0	0.00145794
908	1	1	0	0	0	0	0	0	0	0	0.000952395
909	0	1	0	0	0	0	0	0	0	1	0.0010098
910	1	1	0	0	0	0	0	0	0	0	0.000952395
911	0	0	0	1	1	0	0	0	1	0	0.00144366
912	0	0	0	0	0	0	0	0	0	1	0.00071407
913	0	1	0	1	1	1	0	0	0	0	0.00204494
914	1	1	0	0	0	1	0	0	1	1	0.00169845
915	0	1	1	0	0	0	0	0	1	0	0.00433288
916	1	0	0	0	0	0	0	0	0	1	0.000872079
917	1	0	0	0	0	0	0	0	0	0	0.000658442
918	1	0	0	0	0	1	0	0	1	0	0.00114458
919	1	1	0	0	0	0	0	0	0	1	0.00117784
920	1	0	0	1	0	1	0	0	1	0	0.00149503
921	1	1	0	0	0	0	0	0	1	0	0.00106426
922	0	0	0	1	1	1	0	0	0	0	0.00171896
923	0	1	0	0	0	0	0	0	0	0	0.000788639
924	0	1	0	0	0	1	0	0	1	0	0.00128977
925	1	1	0	0	0	0	0	0	0	0	0.000952395
926	1	0	0	1	0	1	0	0	1	0	0.00149503
927	0	1	0	0	1	0	0	0	0	0	0.00128828
928	1	0	0	0	0	0	0	1	0	0	0.00307508
929	0	1	0	0	0	0	0	0	0	1	0.0010098
930	0	0	0	0	0	1	0	0	1	0	0.000983154
931	1	1	0	0	1	0	0	0	0	0	0.00145794
932	1	1	0	0	0	1	0	0	0	1	0.00157991
933	0	1	0	0	0	1	0	0	0	0	0.00117642
934	0	0	0	1	0	0	0	0	1	0	0.000953121
935	0	1	1	0	0	0	0	0	1	0	0.00433288
936	0	1	0	0	0	1	0	0	0	0	0.00117642
937	0	0	0	0	0	0	0	0	0	1	0.00071407
938	1	0	0	1	0	1	0	0	1	0	0.00149503
939	1	1	0	0	0	1	0	0	1	0	0.00146206
940	0	1	0	0	1	1	0	0	1	1	0.00204314
941	1	0	0	0	1	1	0	0	0	1	0.00176043
942	1	0	0	0	0	1	0	0	1	0	0.00114458
943	0	0	0	0	0	1	0	0	0	0	0.000875614
944	0	0	0	0	1	0	0	0	0	0	0.000988356
945	1	1	0	0	0	0	1	0	0	1	0.0014712
946	1	1	0	0	1	1	0	0	1	0	0.00198272
947	0	1	0	0	0	1	0	1	1	1	0.00395709
948	1	0	0	1	0	1	0	0	0	0	0.00138432
949	0	1	0	0	0	1	0	0	0	0	0.00117642
950	1	0	0	0	1	0	0	0	0	0	0.00114768
951	1	1	0	0	0	0	0	0	0	0	0.000952395
952	1	0	0	0	1	1	0	1	0	1	0.00419259
953	1	1	0	0	1	0	0	0	0	0	0.00145794
954	1	1	0	1	0	1	0	0	0	1	0.00194025
955	0	0	0	0	1	1	0	0	1	0	0.00147895
956	1	1	0	1	1	1	0	0	1	0	0.00234631
957	0	0	0	0	0	0	0	0	0	0	0.000503882
958	0	1	0	0	0	0	0	0	1	1	0.00112206
959	0	0	0	0	0	0	0	0	0	0	0.000503882
960	1	1	0	0	1	0	0	0	1	1	0.0018093
961	0	1	0	0	1	0	0	0	0	0	0.00128828
962	1	1	0	0	0	0	0	1	1	0	0.00349262
963	0	0	0	0	0	0	0	0	1	0	0.000608605
964	1	0	0	0	1	1	0	0	0	1	0.00176043
965	1	1	0	0	0	0	0	0	0	0	0.000952395
966	0	1	0	0	0	0	0	0	0	0	0.000788639
967	1	1	0	1	0	0	0	0	0	1	0.00153316
968	0	1	0	0	0	0	0	0	0	0	0.000788639
969	0	0	0	0	0	0	0	0	1	0	0.000608605
970	0	0	0	1	0	1	0	0	1	0	0.00133127
971	1	0	0	0	0	0	0	0	0	0	0.000658442
972	0	1	0	1	1	0	0	0	0	0	0.00164203
973	1	1	0	0	1	0	0	0	0	0	0.00145794
974	1	1	0	0	0	0	0	0	0	0	0.000952395
975	0	0	0	0	0	1	0	0	1	0	0.000983154
976	0	0	0	0	1	0	0	0	0	0	0.000988356
977	0	1	0	1	0	0	0	0	0	1	0.00136244
978	0	0	0	0	1	1	0	0	0	0	0.0013684
979	0	0	0	0	0	0	0	0	0	0	0.000503882
980	1	1	0	0	0	1	0	0	0	0	0.00134643
981	1	0	0	1	1	1	0	0	1	1	0.00223365
982	0	0	0	0	1	0	0	0	1	0	0.00109574
983	1	0	1	0	0	0	0	0	0	0	0.00408384
984	1	1	0	1	0	1	0	0	1	0	0.0018205
985	1	1	0	0	0	0	1	0	0	0	0.00124522
986	1	1	0	0	0	1	0	0	1	0	0.00146206
987	1	1	0	0	0	0	0	0	1	1	0.00129228
988	1	1	0	0	0	1	0	0	1	0	0.00146206
989	0	0	0	0	0	1	0	0	0	1	0.00109182
990	1	1	0	0	1	1	0	0	1	0	0.00198272
991	0	1	0	0	0	0	0	0	0	1	0.0010098
992	0	0	0	0	1	1	0	0	1	1	0.00170405
993	1	1	0	0	0	0	0	0	0	1	0.00117784
994	0	0	0	0	0	0	0	0	1	0	0.000608605
995	1	0	0	0	0	0	0	0	0	0	0.000658442
996	0	1	0	0	0	1	0	0	1	1	0.00152111
997	0	1	1	1	0	0	0	0	0	1	0.00480218
998	0	1	0	1	0	0	0	0	0	0	0.00113835
999	1	0	0	0	0	0	0	0	0	0	0.000658442
1000	1	1	0	1	0	1	0	0	0	0	0.0017032
1001	0	1	0	0	0	1	0	0	0	0	0.00117642
1002	1	0	0	0	0	0	0	0	0	0	0.000658442
1003	1	1	0	0	1	0	0	0	0	0	0.00145794
1004	1	0	0	0	0	0	0	0	1	1	0.00098049
1005	0	1	0	0	0	0	1	0	1	0	0.00119114
1006	1	1	0	1	0	0	0	0	0	0	0.00130456
1007	1	0	1	0	0	1	0	0	1	1	0.00480516
1008	0	1	0	0	0	0	0	0	0	1	0.0010098
1009	1	1	0	0	0	0	0	0	1	0	0.00106426
1010	0	1	0	1	0	0	0	0	0	0	0.00113835
1011	0	0	0	0	1	0	0	0	0	1	0.00120423
1012	0	1	0	0	0	0	0	0	0	0	0.000788639
1013	0	1	0	1	0	0	0	0	1	0	0.00124958
1014	0	0	0	0	0	0	0	0	0	1	0.00071407
1015	1	0	0	0	0	1	0	0	0	1	0.00125533
1016	0	1	0	0	0	0	0	0	0	0	0.000788639
1017	0	0	0	1	0	0	0	0	0	0	0.000847292
1018	0	0	0	0	1	0	0	0	0	1	0.00120423
1019	0	1	0	0	1	0	0	0	0	1	0.0015165
1020	1	1	0	0	0	0	0	0	1	0	0.00106426
1021	0	1	1	0	0	0	0	0	0	0	0.00422085
1022	1	1	0	0	1	0	0	0	0	1	0.00169098
1023	1	1	0	0	0	1	0	0	0	0	0.00134643
1024	1	0	0	0	0	0	0	0	0	0	0.000658442
1025	1	0	0	0	0	1	0	0	1	0	0.00114458
1026	0	1	0	0	0	1	0	0	1	1	0.00152111
1027	0	1	0	0	0	0	1	1	0	0	0.00350423
1028	0	0	0	0	0	0	0	0	0	0	0.000503882
1029	0	0	0	0	0	0	0	0	0	1	0.00071407
1030	0	0	0	1	0	1	0	0	0	0	0.00122248
1031	0	1	0	0	0	0	0	0	0	0	0.000788639
1032	1	0	0	0	1	0	1	0	1	0	0.00154938
1033	0	0	0	0	1	1	0	0	0	0	0.0013684
1034	0	1	0	0	1	0	0	0	0	1	0.0015165
1035	1	0	0	0	0	0	0	0	1	0	0.00076478
1036	0	0	0	0	0	0	0	0	1	0	0.000608605
1037	1	1	0	0	0	1	0	0	1	1	0.00169845
1038	0	0	0	0	1	0	0	0	0	0	0.000988356
1039	0	1	0	0	0	0	0	0	0	1	0.0010098
1040	0	1	0	1	0	0	0	0	0	0	0.00113835
1041	1	0	0	0	0	1	0	0	1	1	0.00136704
1042	1	1	0	0	1	0	0	0	1	1	0.0018093
1043	0	1	0	0	0	0	0	0	1	0	0.000898501
1044	0	1	0	0	1	0	0	0	0	1	0.0015165
1045	0	1	0	0	0	0	0	0	1	1	0.00112206
1046	1	0	0	0	1	0	0	0	1	0	0.00125688
1047	1	0	0	0	0	0	0	0	1	0	0.00076478
1048	0	1	0	0	0	1	0	0	0	1	0.00140505
1049	0	0	0	0	0	0	0	1	0	0	0.00291771
1050	0	1	0	0	1	0	0	0	0	0	0.00128828
1051	1	0	0	0	0	0	0	0	1	0	0.00076478
1052	1	1	0	0	0	0	0	0	0	0	0.000952395
1053	0	1	0	0	1	1	0	0	0	0	0.00168637
1054	0	1	0	0	0	0	0	0	0	0	0.000788639
1055	1	0	0	0	0	0	0	1	0	0	0.00307508
1056	0	0	0	1	1	0	0	0	0	0	0.00133503
1057	1	1	0	0	0	0	0	0	0	0	0.000952395
1058	0	1	0	0	0	1	1	0	0	1	0.00169874
1059	0	0	0	0	0	0	0	0	0	0	0.000503882
1060	0	0	0	0	1	0	0	0	0	0	0.000988356
1061	1	0	0	0	0	1	0	0	0	0	0.00103521
1062	1	0	0	0	0	0	0	0	1	0	0.00076478
1063	0	0	0	0	0	1	0	0	0	0	0.000875614
1064	0	1	0	0	0	1	1	0	0	1	0.00169874
1065	1	0	0	1	0	0	0	0	0	0	0.00100383
1066	1	1	0	0	1	0	0	0	1	1	0.0018093
1067	0	1	0	0	0	0	1	0	0	0	0.00108105
1068	0	1	0	0	1	1	0	0	1	0	0.00180347
1069	1	0	0	0	0	0	0	0	1	1	0.00098049
1070	0	0	0	1	0	0	0	0	0	1	0.00105984
1071	0	1	0	0	0	0	1	0	0	0	0.00108105
1072	0	1	0	0	0	0	0	0	0	1	0.0010098
1073	1	1	0	1	1	0	0	0	1	0	0.00193154
1074	1	1	0	0	0	0	0	0	1	0	0.00106426
1075	1	1	0	0	0	1	0	0	0	0	0.00134643
1076	0	0	0	0	0	0	0	0	1	0	0.000608605
1077	1	1	0	0	0	1	0	0	0	0	0.00134643
1078	0	1	0	0	0	0	0	0	0	1	0.0010098
1079	1	0	0	0	0	0	0	0	1	0	0.00076478
1080	0	1	0	0	0	0	0	0	0	1	0.0010098
1081	1	0	0	0	0	0	0	0	1	0	0.00076478
1082	1	0	0	0	0	0	0	0	0	1	0.000872079
1083	0	0	0	0	0	1	0	0	0	0	0.000875614
1084	1	1	0	0	0	0	0	0	0	0	0.000952395
1085	0	1	0	0	0	1	0	0	0	0	0.00117642
1086	0	1	0	0	0	0	0	0	1	0	0.000898501
1087	1	1	0	0	0	0	0	0	0	0	0.000952395
1088	0	0	0	0	0	0	0	0	0	0	0.000503882
1089	1	0	0	0	1	1	0	0	0	0	0.0015334
1090	1	1	0	0	0	0	0	0	0	1	0.00117784
1091	0	1	0	1	0	1	0	0	0	1	0.00176236
1092	0	1	0	0	0	0	0	0	1	0	0.000898501
1093	0	1	0	0	0	1	0	0	0	0	0.00117642
1094	1	0	0	1	1	0	0	0	0	0	0.00149658
1095	0	1	0	0	0	0	0	0	0	1	0.0010098
1096	1	1	0	0	0	0	0	0	0	0	0.000952395
1097	0	0	0	0	0	1	0	0	0	0	0.000875614
1098	0	1	0	0	0	0	0	0	0	0	0.000788639
1099	0	1	0	0	0	0	0	0	1	1	0.00112206
1100	0	1	0	0	0	0	0	0	0	0	0.000788639
1101	1	0	0	0	1	0	0	0	0	1	0.00136744
1102	0	1	1	1	1	0	0	0	0	0	0.00508363
1103	0	1	0	0	1	0	0	0	1	1	0.00163236
1104	0	1	0	0	0	0	0	0	0	1	0.0010098
1105	0	0	0	1	0	0	0	0	1	1	0.0011677
1106	0	0	0	0	1	0	0	0	1	1	0.00131379
1107	1	1	0	0	0	0	0	0	0	0	0.000952395
1108	0	1	0	0	0	0	0	0	0	1	0.0010098
1109	0	1	0	0	1	1	0	0	0	0	0.00168637
1110	0	1	0	0	1	1	0	0	0	1	0.00192299
1111	0	1	0	0	1	0	0	0	0	0	0.00128828
1112	1	1	0	0	0	0	1	0	0	1	0.0014712
1113	0	1	0	0	1	0	0	0	1	0	0.00140144
1114	1	1	0	0	1	0	0	0	0	1	0.00169098
1115	0	1	0	1	0	0	0	0	0	0	0.00113835
1116	0	0	0	0	0	1	0	0	1	0	0.000983154
1117	0	0	0	0	0	0	0	0	1	0	0.000608605
1118	0	0	0	0	0	0	1	0	1	0	0.000900135
1119	0	1	0	0	0	0	0	0	0	0	0.000788639
1120	0	0	0	0	0	0	0	0	1	0	0.000608605
1121	0	0	0	0	0	1	1	0	0	0	0.00116754
1122	0	1	0	1	0	0	0	0	0	1	0.00136244
1123	0	0	0	0	0	1	0	0	1	0	0.000983154
1124	0	0	0	0	0	1	0	0	1	0	0.000983154
1125	0	1	0	0	0	0	0	0	1	0	0.000898501
1126	0	0	0	0	0	0	0	0	1	0	0.000608605
1127	0	1	0	0	0	0	0	0	1	0	0.000898501
1128	0	1	0	0	0	1	0	1	1	1	0.00395709
1129	1	1	0	0	1	0	0	0	1	0	0.00157337
1130	0	0	0	0	0	0	0	0	1	1	0.000820721
1131	1	0	0	0	1	0	0	0	1	1	0.00147897
1132	0	0	0	0	1	1	0	0	1	0	0.00147895
1133	0	1	0	0	1	0	0	0	1	1	0.00163236
1134	0	1	0	0	0	1	0	0	0	1	0.00140505
1135	1	0	0	0	0	1	0	0	0	1	0.00125533
1136	0	0	0	0	0	1	0	0	0	0	0.000875614
1137	1	1	0	0	0	0	0	0	0	0	0.000952395
1138	0	1	0	1	0	1	0	0	0	0	0.00153041
1139	1	0	0	0	0	0	0	0	1	0	0.00076478
1140	0	0	0	0	1	0	0	0	0	1	0.00120423
1141	0	0	0	1	0	0	0	0	0	1	0.00105984
1142	0	1	0	0	0	0	0	0	0	0	0.000788639
1143	0	1	0	0	0	0	0	0	0	0	0.000788639
1144	1	0	0	0	0	0	0	0	1	0	0.00076478
1145	1	0	0	0	1	0	0	0	0	1	0.00136744
1146	0	0	0	0	0	0	0	0	0	0	0.000503882
1147	1	0	0	0	0	0	0	0	1	0	0.00076478
1148	1	1	0	0	0	0	0	0	1	0	0.00106426
1149	1	0	1	0	1	0	0	0	0	0	0.00457862
1150	0	1	0	0	0	1	0	0	1	1	0.00152111
1151	1	1	0	0	1	0	0	0	1	0	0.00157337
1152	0	1	0	0	0	0	0	0	0	0	0.000788639
1153	0	1	0	0	0	1	0	0	1	0	0.00128977
1154	1	0	0	0	1	1	0	0	0	0	0.0015334
1155	1	1	0	0	0	0	0	0	1	0	0.00106426
1156	0	1	0	0	0	0	0	0	0	0	0.000788639
1157	1	1	0	0	0	0	0	0	0	1	0.00117784
1158	0	1	0	0	0	1	0	0	1	1	0.00152111
1159	0	1	0	1	0	0	0	0	0	1	0.00136244
1160	0	1	0	1	1	1	0	0	1	1	0.00240735
1161	0	1	0	0	1	0	0	1	0	0	0.0037168
1162	0	1	0	0	0	0	0	0	0	1	0.0010098
1163	0	1	0	0	0	1	0	0	0	1	0.00140505
1164	1	1	0	0	0	1	0	0	0	0	0.00134643
1165	0	0	0	0	0	0	0	0	1	0	0.000608605
1166	0	1	0	0	0	0	0	0	1	1	0.00112206
1167	0	0	0	0	0	0	0	0	1	0	0.000608605
1168	0	0	0	0	0	1	0	0	0	0	0.000875614
1169	0	0	0	0	1	0	0	0	1	1	0.00131379
1170	0	0	0	0	0	1	0	0	1	0	0.000983154
1171	1	1	0	0	0	0	0	1	1	0	0.00349262
1172	1	1	0	0	0	1	0	0	0	0	0.00134643
1173	0	1	0	0	0	0	0	0	0	1	0.0010098
1174	0	0	0	0	0	0	0	0	1	0	0.000608605
1175	0	0	0	0	0	0	0	0	1	1	0.000820721
1176	1	1	0	0	1	1	0	0	1	1	0.00222808
1177	1	1	0	1	1	0	0	0	0	0	0.00181446
1178	0	1	0	0	1	0	0	0	1	0	0.00140144
1179	1	0	0	0	0	0	0	0	0	1	0.000872079
1180	0	0	0	0	0	0	0	0	1	0	0.000608605
1181	1	1	0	0	0	0	0	0	1	0	0.00106426
1182	1	0	0	0	0	1	0	0	0	1	0.00125533
1183	0	1	0	1	1	0	0	0	1	1	0.00199109
1184	1	1	0	0	0	0	0	0	0	0	0.000952395
1185	0	0	0	1	0	1	0	0	0	1	0.00144136
1186	1	0	0	0	1	0	0	0	0	0	0.00114768
1187	0	1	0	0	0	1	0	0	0	1	0.00140505
1188	0	1	0	0	1	1	0	0	0	1	0.00192299
1189	1	1	0	0	0	1	0	0	0	0	0.00134643
1190	1	0	0	1	1	0	0	1	0	1	0.00414742
1191	0	0	0	0	0	0	0	0	0	0	0.000503882
1192	0	1	0	0	0	0	0	0	0	0	0.000788639
1193	1	0	0	0	0	1	0	1	0	0	0.00345713
1194	1	1	0	0	0	0	0	0	1	0	0.00106426
1195	0	1	0	0	1	1	0	0	0	0	0.00168637
1196	1	0	0	0	0	1	0	0	1	0	0.00114458
1197	0	0	0	0	0	1	0	0	1	0	0.000983154
1198	1	0	0	0	0	0	0	0	1	1	0.00098049
1199	0	0	0	0	1	1	0	0	1	0	0.00147895
1200	0	0	0	0	1	1	0	0	0	0	0.0013684
1201	1	1	0	0	1	0	0	0	0	0	0.00145794
1202	0	0	1	0	0	0	0	0	1	0	0.00403262
1203	1	1	0	0	1	0	0	0	1	0	0.00157337
1204	1	0	0	0	0	0	0	0	0	1	0.000872079
1205	1	1	0	0	0	1	0	0	0	0	0.00134643
1206	0	1	0	0	0	1	0	0	0	0	0.00117642
1207	0	0	0	0	0	0	0	0	0	0	0.000503882
1208	1	1	0	0	0	0	0	0	1	0	0.00106426
1209	1	0	0	0	1	1	0	0	0	0	0.0015334
1210	0	0	0	0	1	0	0	0	0	0	0.000988356
1211	1	0	0	0	0	0	0	0	0	0	0.000658442
1212	1	1	0	1	0	0	0	0	1	0	0.0014179
1213	1	0	0	0	0	0	0	0	1	1	0.00098049
1214	1	0	0	1	0	0	0	0	1	1	0.00132972
1215	0	0	0	0	0	0	0	0	0	0	0.000503882
1216	1	0	0	0	0	0	0	0	0	1	0.000872079
1217	0	0	0	0	0	0	1	0	1	0	0.000900135
1218	1	0	0	0	0	0	0	0	1	1	0.00098049
1219	1	1	0	0	0	1	0	1	0	0	0.00377924
1220	0	1	0	0	1	0	0	0	1	0	0.00140144
1221	1	0	0	0	0	0	0	0	0	1	0.000872079
1222	0	1	0	0	0	0	0	0	0	0	0.000788639
1223	0	1	0	0	1	1	0	0	1	0	0.00180347
1224	0	1	0	1	0	1	0	0	1	1	0.00188012
1225	1	0	0	0	1	1	0	0	1	0	0.00164601
1226	0	0	0	0	0	1	0	0	1	0	0.000983154
1227	1	1	0	0	0	0	0	0	1	0	0.00106426
1228	0	1	0	1	1	1	0	0	0	1	0.0022853
1229	0	1	0	0	0	0	0	0	1	0	0.000898501
1230	1	1	0	1	1	1	0	0	0	0	0.00222478
1231	1	1	0	1	1	0	0	0	0	0	0.00181446
1232	0	1	0	0	1	1	0	0	1	0	0.00180347
1233	0	1	0	0	0	1	0	0	0	0	0.00117642
1234	0	0	0	0	0	0	0	0	0	1	0.00071407
1235	0	0	0	0	0	0	0	0	0	0	0.000503882
1236	0	1	0	0	0	0	0	0	0	1	0.0010098
1237	0	1	0	0	0	0	0	0	1	1	0.00112206
1238	0	0	0	0	0	0	0	0	1	0	0.000608605
1239	0	0	0	0	0	0	0	0	1	0	0.000608605
1240	0	0	0	0	1	0	0	0	1	1	0.00131379
1241	0	1	0	0	0	0	0	0	0	0	0.000788639
1242	1	1	0	0	0	0	0	0	1	0	0.00106426
1243	0	0	0	1	0	0	0	0	0	0	0.000847292
1244	0	1	0	0	0	0	0	0	1	0	0.000898501
1245	0	0	0	0	1	1	0	0	1	0	0.00147895
1246	0	1	0	0	1	0	0	0	1	0	0.00140144
1247	0	1	0	0	0	0	0	0	0	0	0.000788639
1248	1	0	0	0	0	0	0	0	0	0	0.000658442
1249	0	1	0	0	0	0	1	0	1	0	0.00119114
1250	0	1	0	0	0	0	0	0	0	0	0.000788639
1251	1	0	0	0	1	1	0	0	1	0	0.00164601
1252	1	1	0	0	0	0	0	0	1	0	0.00106426
1253	0	1	0	0	0	0	0	0	0	1	0.0010098
1254	1	1	0	0	1	1	0	0	1	0	0.00198272
1255	0	1	1	0	0	1	0	0	0	1	0.00484927
1256	0	1	0	0	0	0	0	0	1	0	0.000898501
1257	0	1	0	0	0	0	0	0	0	1	0.0010098
1258	1	1	0	0	0	0	0	0	1	1	0.00129228
1259	1	1	1	0	0	1	0	0	0	1	0.00502892
1260	1	0	0	0	0	1	0	0	0	0	0.00103521
1261	1	0	0	0	0	0	0	0	1	0	0.00076478
1262	1	1	0	0	0	0	0	0	1	1	0.00129228
1263	0	1	0	1	0	0	0	0	0	1	0.00136244
1264	0	0	1	0	1	0	0	0	0	0	0.00441578
1265	0	1	0	0	0	0	0	0	1	1	0.00112206
1266	0	1	0	1	0	0	0	0	0	0	0.00113835
1267	0	1	0	0	0	0	0	0	0	0	0.000788639
1268	0	1	0	0	0	0	1	0	0	1	0.00130271
1269	1	1	0	0	1	1	0	0	1	1	0.00222808
1270	1	1	0	0	1	0	0	0	1	1	0.0018093
1271	0	0	0	0	1	1	1	0	0	0	0.00166095
1272	1	1	0	0	0	1	0	0	0	0	0.00134643
1273	1	1	0	1	0	0	0	0	0	0	0.00130456
1274	0	1	0	0	0	0	0	0	0	0	0.000788639
1275	0	0	0	0	0	0	0	0	0	0	0.000503882
1276	1	1	0	0	0	1	0	0	0	1	0.00157991
1277	0	1	0	1	0	0	0	0	0	1	0.00136244
1278	1	0	0	0	0	1	0	0	1	0	0.00114458
1279	1	0	0	0	0	0	0	0	0	1	0.000872079
1280	1	0	0	1	0	1	0	0	0	0	0.00138432
1281	0	1	0	0	0	1	0	0	0	1	0.00140505
1282	0	1	0	0	0	0	0	0	1	0	0.000898501
1283	1	0	0	0	0	0	0	0	0	0	0.000658442
1284	0	1	0	0	0	0	0	0	1	1	0.00112206
1285	0	1	0	0	1	1	0	0	1	0	0.00180347
1286	1	0	0	0	0	0	0	0	0	0	0.000658442
1287	1	0	0	0	1	0	0	0	1	0	0.00125688
1288	0	1	0	0	1	0	0	0	1	1	0.00163236
1289	0	0	0	0	0	0	0	0	0	1	0.00071407
1290	1	0	0	0	0	1	0	0	0	0	0.00103521
1291	0	1	0	0	0	0	0	0	0	0	0.000788639
1292	0	1	0	0	0	1	0	1	0	0	0.00360528
1293	1	1	0	0	0	0	0	0	1	0	0.00106426
1294	0	0	0	1	0	0	0	1	0	1	0.00347913
1295	1	1	0	0	0	0	0	0	0	0	0.000952395
1296	1	1	0	0	0	0	0	0	1	0	0.00106426
1297	0	1	0	0	1	0	0	0	1	0	0.00140144
1298	0	0	0	0	0	1	0	0	1	0	0.000983154
1299	1	1	0	0	0	0	0	1	1	0	0.00349262
1300	1	1	0	0	1	0	0	0	1	0	0.00157337
1301	0	0	0	0	0	0	0	0	0	0	0.000503882
1302	1	0	0	1	0	0	0	0	0	0	0.00100383
1303	0	1	0	0	0	0	0	0	0	0	0.000788639
1304	1	0	0	0	0	1	0	0	1	1	0.00136704
1305	0	1	0	0	0	0	0	0	0	0	0.000788639
1306	0	1	0	0	0	0	0	0	0	1	0.0010098
1307	0	1	0	0	0	1	0	0	0	0	0.00117642
1308	1	1	0	1	0	0	0	0	1	0	0.0014179
1309	0	1	0	0	0	0	0	0	1	0	0.000898501
1310	1	1	0	0	0	0	0	0	1	1	0.00129228
1311	1	1	0	0	0	0	0	0	1	0	0.00106426
1312	1	0	0	0	1	0	0	1	0	1	0.00379312
1313	0	1	0	0	0	1	1	0	1	0	0.00158317
1314	1	1	0	0	0	0	0	0	0	0	0.000952395
1315	0	1	0	0	0	0	0	0	0	0	0.000788639
1316	0	0	0	0	1	0	0	0	0	0	0.000988356
1317	0	0	0	0	0	1	0	0	1	0	0.000983154
1318	1	1	0	1	0	0	0	0	0	1	0.00153316
1319	0	1	0	0	0	0	0	0	1	0	0.000898501
1320	0	0	0	0	1	1	0	0	1	0	0.00147895
1321	1	1	0	1	0	0	0	0	0	0	0.00130456
1322	0	1	0	0	0	0	0	0	0	0	0.000788639
1323	1	1	0	0	1	0	0	0	0	1	0.00169098
1324	0	0	0	0	0	0	0	0	1	0	0.000608605
1325	1	0	0	0	0	0	0	0	0	0	0.000658442
1326	1	1	0	0	0	0	0	0	0	0	0.000952395
1327	0	0	0	1	0	0	0	0	1	1	0.0011677
1328	0	0	0	0	0	0	0	0	0	1	0.00071407
1329	0	0	0	0	0	0	0	0	0	0	0.000503882
1330	1	0	0	0	0	0	0	0	1	1	0.00098049
1331	1	1	0	0	0	0	0	0	0	0	0.000952395
1332	0	0	0	0	0	1	0	0	1	1	0.00120154
1333	0	0	0	0	0	0	0	0	1	0	0.000608605
1334	1	1	0	0	0	1	0	0	0	0	0.00134643
1335	1	1	0	0	0	0	0	0	1	0	0.00106426
1336	1	1	0	0	0	0	0	0	0	0	0.000952395
1337	1	1	0	1	0	0	0	0	1	0	0.0014179
1338	1	0	0	1	0	0	1	0	1	0	0.00140349
1339	0	1	0	0	0	0	0	0	1	1	0.00112206
1340	1	1	0	0	1	0	0	0	0	0	0.00145794
1341	0	1	0	0	0	0	0	0	0	0	0.000788639
1342	1	0	0	1	0	1	0	0	1	0	0.00149503
1343	1	1	0	1	0	0	0	0	1	1	0.00164921
1344	1	0	0	0	0	1	0	0	1	0	0.00114458
1345	0	0	0	0	1	1	0	0	0	1	0.00159104
1346	0	1	0	0	1	1	0	0	0	1	0.00192299
1347	1	0	0	0	0	0	0	0	1	1	0.00098049
1348	0	1	0	1	0	0	0	0	1	0	0.00124958
1349	0	1	0	0	0	0	0	0	1	1	0.00112206
1350	0	1	0	0	1	0	0	0	1	0	0.00140144
1351	1	1	0	0	0	0	0	0	1	0	0.00106426
1352	0	1	0	0	1	0	0	0	0	0	0.00128828
1353	0	1	0	0	1	0	0	0	0	1	0.0015165
1354	1	1	0	1	1	1	0	0	1	0	0.00234631
1355	1	1	0	0	0	0	0	0	0	0	0.000952395
1356	0	1	0	0	0	0	0	0	1	0	0.000898501
1357	0	1	0	0	1	0	0	0	1	1	0.00163236
1358	0	1	0	0	0	1	0	0	0	1	0.00140505
1359	1	0	0	0	0	1	0	0	0	0	0.00103521
1360	0	0	0	1	0	0	0	0	0	0	0.000847292
1361	0	1	0	0	0	1	0	0	0	1	0.00140505
1362	1	1	0	0	1	0	0	0	0	0	0.00145794
1363	1	1	0	0	0	0	0	0	0	0	0.000952395
1364	1	0	0	0	0	1	0	0	0	1	0.00125533
1365	0	1	0	0	0	0	0	0	1	1	0.00112206
1366	0	1	0	0	0	1	0	0	0	0	0.00117642
1367	0	0	0	0	0	1	0	0	0	1	0.00109182
1368	0	0	0	0	0	0	0	0	0	0	0.000503882
1369	0	0	0	0	1	0	0	0	0	0	0.000988356
1370	1	1	0	0	0	0	0	0	0	1	0.00117784
1371	0	1	0	0	0	0	0	0	0	0	0.000788639
1372	0	0	0	0	0	0	0	0	1	1	0.000820721
1373	1	1	0	0	0	0	0	0	0	1	0.00117784
1374	1	1	0	0	0	0	0	0	0	1	0.00117784
1375	0	1	0	0	0	0	0	0	0	1	0.0010098
1376	0	1	0	1	0	0	0	0	1	0	0.00124958
1377	0	0	0	0	1	0	0	1	0	0	0.00340682
1378	1	0	0	1	1	0	0	0	0	1	0.00171919
1379	1	1	0	0	0	0	0	0	0	0	0.000952395
1380	0	0	0	1	1	1	0	0	0	0	0.00171896
1381	1	1	0	0	0	0	0	0	0	0	0.000952395
1382	0	0	0	0	0	0	1	0	0	0	0.000795224
1383	0	1	0	0	0	0	0	0	1	1	0.00112206
1384	0	1	0	1	0	0	0	0	0	0	0.00113835
1385	0	0	0	0	0	0	0	0	0	0	0.000503882
1386	0	0	0	0	1	0	0	0	0	0	0.000988356
1387	1	0	0	0	0	1	0	0	1	0	0.00114458
1388	0	1	0	0	0	1	0	0	0	0	0.00117642
1389	1	1	0	0	0	1	0	0	0	0	0.00134643
1390	0	0	0	0	0	0	0	0	0	0	0.000503882
1391	1	1	0	0	0	0	0	0	0	0	0.000952395
1392	1	0	0	0	0	0	0	0	1	0	0.00076478
1393	1	0	0	1	0	0	0	0	1	0	0.00111136
1394	0	1	0	1	0	0	0	0	0	0	0.00113835
1395	1	1	0	0	0	1	0	0	1	0	0.00146206
1396	0	0	0	1	0	0	0	0	1	0	0.000953121
1397	1	1	0	0	0	0	0	0	0	1	0.00117784
1398	0	1	0	0	0	0	0	0	1	0	0.000898501
1399	0	1	0	0	0	1	0	0	0	0	0.00117642
1400	1	0	0	0	0	0	0	0	0	1	0.000872079
1401	0	1	0	0	1	0	0	0	0	1	0.0015165
1402	1	0	0	0	0	1	0	1	0	1	0.00368133
1403	1	0	0	0	0	1	0	0	1	1	0.00136704
1404	1	1	0	0	1	0	0	0	0	1	0.00169098
1405	0	1	0	1	0	0	0	0	1	1	0.00147619
1406	1	1	0	0	0	0	0	0	1	0	0.00106426
1407	0	0	0	0	0	0	1	0	0	0	0.000795224
1408	1	0	0	0	0	0	0	0	1	1	0.00098049
1409	0	0	0	0	0	0	0	0	0	0	0.000503882
1410	0	1	0	0	0	0	0	0	0	0	0.000788639
1411	0	0	0	0	0	0	0	0	1	1	0.000820721
1412	0	1	0	0	0	0	0	0	0	1	0.0010098
1413	1	0	0	0	0	0	0	0	0	1	0.000872079
1414	0	0	0	0	0	0	0	0	0	0	0.000503882
1415	0	0	0	0	0	1	0	0	1	1	0.00120154
1416	0	1	0	0	0	0	0	0	1	0	0.000898501
1417	1	0	0	1	1	0	0	0	0	1	0.00171919
1418	1	0	0	0	0	1	0	0	0	0	0.00103521
1419	0	1	0	1	0	0	0	0	0	1	0.00136244
1420	0	1	0	0	0	1	0	0	0	0	0.00117642
1421	0	1	0	0	0	0	0	0	0	0	0.000788639
1422	1	0	0	0	0	0	0	0	0	1	0.000872079
1423	0	1	0	0	0	0	0	0	1	0	0.000898501
1424	0	1	0	0	1	0	0	0	0	0	0.00128828
1425	0	0	0	0	0	1	1	0	0	1	0.0013842
1426	1	0	0	0	0	0	1	0	1	1	0.00127282
1427	1	1	0	0	0	0	0	0	0	0	0.000952395
1428	1	0	0	0	1	0	0	0	0	1	0.00136744
1429	0	1	0	0	1	1	0	0	0	0	0.00168637
1430	1	1	0	0	0	0	0	0	0	1	0.00117784
1431	1	0	0	1	1	1	0	0	0	1	0.00211674
1432	0	1	0	0	0	1	0	0	0	1	0.00140505
1433	1	1	0	0	0	0	0	0	1	0	0.00106426
1434	1	1	0	0	0	0	0	0	1	1	0.00129228
1435	0	1	0	0	1	0	0	0	0	0	0.00128828
1436	1	0	0	0	0	0	0	0	0	1	0.000872079
1437	1	1	0	0	0	0	0	0	0	0	0.000952395
1438	1	0	0	0	0	0	0	0	1	0	0.00076478
1439	1	1	0	0	0	1	0	0	0	0	0.00134643
1440	0	1	0	0	0	0	0	0	1	0	0.000898501
1441	1	1	0	0	0	0	0	0	0	0	0.000952395
1442	0	0	0	1	0	1	0	0	1	0	0.00133127
1443	1	1	0	0	0	0	0	0	0	1	0.00117784
1444	1	1	0	0	0	1	0	0	1	0	0.00146206
1445	1	0	0	0	0	0	0	0	1	0	0.00076478
1446	0	1	0	0	0	0	0	0	1	1	0.00112206
1447	1	0	0	0	0	0	0	0	0	0	0.000658442
1448	1	1	0	0	0	0	1	0	1	1	0.00158591
1449	1	1	0	0	0	1	0	0	1	0	0.00146206
1450	0	1	0	0	0	0	0	0	1	0	0.000898501
1451	0	0	0	0	0	0	0	0	0	0	0.000503882
1452	0	1	0	0	0	0	0	0	0	0	0.000788639
1453	0	0	0	0	0	0	0	0	0	0	0.000503882
1454	1	1	0	0	0	1	0	0	0	0	0.00134643
1455	0	1	0	0	0	0	0	0	0	0	0.000788639
1456	1	0	0	1	0	0	0	0	1	0	0.00111136
1457	0	0	0	0	0	0	0	0	0	0	0.000503882
1458	1	1	0	0	0	1	0	0	0	0	0.00134643
1459	1	1	0	1	1	1	0	0	1	0	0.00234631
1460	1	0	0	1	0	0	0	0	0	1	0.00122001
1461	1	1	0	0	0	0	0	0	0	1	0.00117784
1462	1	1	0	0	1	1	0	0	1	0	0.00198272
1463	1	0	1	0	0	0	0	0	0	1	0.00430148
1464	0	1	0	0	0	1	0	0	0	1	0.00140505
1465	0	0	1	0	0	0	0	0	1	0	0.00403262
1466	0	1	0	0	0	0	0	0	1	1	0.00112206
1467	1	1	0	0	0	1	0	0	0	1	0.00157991
1468	1	0	0	0	0	0	0	0	0	0	0.000658442
1469	0	0	0	0	0	0	0	0	0	1	0.00071407
1470	0	0	0	0	1	1	0	0	0	0	0.0013684
1471	1	0	0	0	1	1	0	0	0	0	0.0015334
1472	1	0	0	0	0	0	0	0	0	1	0.000872079
1473	1	0	0	0	0	1	0	0	0	0	0.00103521
1474	1	0	0	0	0	0	0	0	1	0	0.00076478
1475	1	1	1	0	0	0	0	0	0	1	0.00461891
1476	0	0	0	0	1	1	0	0	0	0	0.0013684
1477	0	1	0	0	0	1	0	0	0	1	0.00140505
1478	1	0	0	0	0	0	0	0	1	0	0.00076478
1479	0	0	0	0	1	0	0	0	0	1	0.00120423
1480	1	1	0	0	0	1	0	0	0	1	0.00157991
1481	0	0	1	0	0	1	0	0	0	1	0.00452376
1482	1	1	0	0	0	1	0	0	0	1	0.00157991
1483	1	1	0	0	0	0	0	0	0	1	0.00117784
1484	1	0	0	0	0	1	0	0	1	1	0.00136704
1485	0	0	0	1	0	0	0	0	1	1	0.0011677
1486	0	1	0	0	0	0	0	0	1	0	0.000898501
1487	1	1	0	0	0	0	0	0	0	0	0.000952395
1488	1	0	0	0	0	1	0	0	0	0	0.00103521
1489	1	1	1	0	1	0	0	0	0	1	0.00513955
1490	0	0	0	0	0	0	0	0	1	1	0.000820721
1491	0	0	0	0	0	1	0	0	1	1	0.00120154
1492	1	0	0	0	0	1	0	0	1	0	0.00114458
1493	0	1	0	0	0	1	0	0	0	0	0.00117642
1494	0	1	0	0	0	0	0	0	1	1	0.00112206
1495	0	0	0	0	0	0	0	0	1	1	0.000820721
1496	0	1	0	0	0	1	0	0	0	0	0.00117642
1497	0	1	0	0	0	1	0	0	0	1	0.00140505
1498	1	0	0	0	0	1	0	0	0	1	0.00125533
1499	1	1	0	0	0	1	0	0	1	1	0.00169845
1500	1	0	0	0	0	0	0	0	0	1	0.000872079
1501	1	1	0	1	1	1	0	0	0	1	0.00247087
1502	0	1	0	1	0	0	0	0	0	1	0.00136244
1503	1	0	0	0	0	0	0	0	0	1	0.000872079
1504	1	0	0	1	0	1	0	0	1	0	0.00149503
1505	0	1	0	0	0	0	0	1	1	1	0.00355112
1506	0	1	0	0	0	0	0	1	0	1	0.00343674
1507	0	0	0	0	0	0	0	0	0	1	0.00071407
1508	0	0	0	0	0	0	0	0	1	0	0.000608605
1509	1	1	0	0	0	1	0	0	1	0	0.00146206
1510	0	0	0	0	0	0	0	0	1	1	0.000820721
1511	0	1	0	0	1	0	0	0	0	1	0.0015165
1512	0	1	1	0	0	0	0	0	0	0	0.00422085
1513	1	0	0	0	1	1	0	0	1	0	0.00164601
1514	0	0	1	0	0	0	0	0	0	0	0.00392615
1515	1	1	0	1	1	0	0	0	0	0	0.00181446
1516	1	0	0	0	0	0	0	0	1	0	0.00076478
1517	1	1	1	1	0	0	0	0	1	1	0.00509607
1518	0	1	0	0	0	0	0	0	1	1	0.00112206
1519	1	0	0	1	0	0	0	0	0	0	0.00100383
1520	1	0	1	0	0	0	0	0	0	0	0.00408384
1521	0	0	0	0	1	1	0	0	1	1	0.00170405
1522	1	1	0	0	1	0	0	0	1	0	0.00157337
1523	1	1	0	0	0	0	0	0	1	0	0.00106426
1524	1	1	0	0	0	0	0	0	1	0	0.00106426
1525	0	1	0	0	0	0	0	0	0	0	0.000788639
1526	1	0	0	0	0	0	0	0	0	1	0.000872079
1527	1	1	0	0	1	1	0	0	1	0	0.00198272
1528	1	1	0	0	0	0	0	0	0	0	0.000952395
1529	0	1	0	0	1	0	0	0	0	1	0.0015165
1530	1	0	0	0	0	0	0	0	0	1	0.000872079
1531	1	1	0	0	0	0	0	0	1	0	0.00106426
1532	0	1	0	0	0	0	0	0	1	1	0.00112206
1533	0	1	0	0	0	0	0	0	0	0	0.000788639
1534	0	0	0	0	1	1	0	0	1	0	0.00147895
1535	1	1	0	0	0	1	0	0	1	0	0.00146206
1536	1	0	0	0	0	0	0	0	1	0	0.00076478
1537	0	1	0	0	1	0	0	0	1	0	0.00140144
1538	0	1	0	0	0	0	0	0	0	1	0.0010098
1539	0	1	0	0	0	1	0	0	0	0	0.00117642
1540	1	1	0	0	0	1	0	0	0	1	0.00157991
1541	0	1	0	0	0	0	0	0	1	1	0.00112206
1542	1	1	0	0	0	1	0	0	0	1	0.00157991
1543	1	1	0	0	0	0	0	0	0	0	0.000952395
1544	0	0	0	0	0	0	0	0	1	0	0.000608605
1545	0	1	0	0	0	1	0	0	1	1	0.00152111
1546	0	0	0	0	0	1	1	0	0	1	0.0013842
1547	0	1	0	0	0	0	0	1	0	0	0.00321142
1548	0	0	0	0	0	0	1	0	0	1	0.00100581
1549	0	1	0	0	0	0	0	0	0	0	0.000788639
1550	0	0	0	0	0	0	0	0	1	1	0.000820721
1551	1	0	0	0	0	0	0	0	0	0	0.000658442
1552	0	1	0	0	0	1	0	0	1	1	0.00152111
1553	1	1	0	0	0	0	0	0	0	0	0.000952395
1554	0	0	0	0	0	1	1	0	1	1	0.00149415
1555	0	1	0	1	0	1	0	0	0	0	0.00153041
1556	0	1	0	0	0	0	0	0	0	1	0.0010098
1557	1	0	0	0	0	0	0	0	1	0	0.00076478
1558	0	1	0	0	0	1	0	0	0	1	0.00140505
1559	1	1	0	0	0	1	0	0	0	1	0.00157991
1560	0	0	0	0	0	0	1	0	1	0	0.000900135
1561	0	1	0	1	0	0	0	0	0	0	0.00113835
1562	1	0	0	0	0	0	0	0	0	0	0.000658442
1563	1	0	0	0	1	0	0	0	0	0	0.00114768
1564	0	1	0	0	0	0	0	0	1	0	0.000898501
1565	0	1	0	0	0	0	0	0	0	0	0.000788639
1566	0	1	0	0	1	0	0	0	1	0	0.00140144
1567	1	1	0	0	0	0	0	0	0	0	0.000952395
1568	1	1	0	0	0	0	1	0	0	1	0.0014712
1569	1	1	1	0	0	0	0	0	0	0	0.00438849
1570	1	0	0	0	0	1	0	0	0	1	0.00125533
1571	1	0	0	0	0	1	0	0	1	0	0.00114458
1572	1	1	0	0	0	0	0	0	0	1	0.00117784
1573	0	0	0	0	0	0	0	0	0	0	0.000503882
1574	0	1	0	0	0	0	0	0	0	0	0.000788639
1575	0	1	0	0	0	1	0	0	1	0	0.00128977
1576	0	0	0	0	0	1	0	0	0	1	0.00109182
1577	0	1	0	0	1	1	0	0	0	0	0.00168637
1578	1	1	0	0	0	0	0	0	0	0	0.000952395
1579	0	1	0	0	0	0	0	0	0	0	0.000788639
1580	1	1	0	0	0	1	0	0	0	0	0.00134643
1581	0	1	0	0	0	0	0	0	0	0	0.000788639
1582	0	1	0	0	0	0	1	0	0	1	0.00130271
1583	0	0	0	0	1	0	0	0	0	1	0.00120423
1584	1	1	0	1	0	1	0	0	0	0	0.0017032
1585	1	0	0	0	0	1	1	0	0	1	0.00154812
1586	1	0	0	0	1	1	0	0	0	0	0.0015334
1587	0	1	0	0	0	1	0	0	0	1	0.00140505
1588	1	0	0	0	1	1	0	0	1	0	0.00164601
1589	0	0	0	1	0	1	0	0	0	0	0.00122248
1590	0	1	1	0	0	1	0	0	1	0	0.00473121
1591	1	0	0	1	0	1	0	0	1	0	0.00149503
1592	0	1	0	1	1	1	0	0	1	1	0.00240735
1593	1	1	0	1	1	0	0	0	0	0	0.00181446
1594	0	1	0	0	0	0	0	0	0	0	0.000788639
1595	0	1	0	0	0	0	0	0	0	0	0.000788639
1596	0	1	0	1	0	0	0	0	0	0	0.00113835
1597	1	0	0	0	1	0	0	0	1	1	0.00147897
1598	1	1	0	1	0	1	0	0	1	1	0.00206061
1599	1	0	0	1	1	0	0	0	0	1	0.00171919
1600	1	0	0	0	0	1	0	0	0	0	0.00103521
1601	0	1	0	0	1	0	0	0	1	0	0.00140144
1602	0	0	0	0	0	0	0	0	1	1	0.000820721
1603	1	1	0	0	0	0	0	0	0	1	0.00117784
1604	0	1	0	0	0	0	0	0	1	0	0.000898501
1605	0	1	0	0	0	0	0	0	0	1	0.0010098
1606	0	0	0	0	0	0	0	0	0	1	0.00071407
1607	0	1	0	0	0	1	0	0	0	0	0.00117642
1608	1	0	0	0	0	0	0	0	0	0	0.000658442
1609	0	0	0	0	1	0	0	0	0	0	0.000988356
1610	0	1	0	0	1	1	0	0	0	1	0.00192299
1611	0	0	0	0	0	0	0	0	0	0	0.000503882
1612	1	1	0	1	1	1	0	0	1	0	0.00234631
1613	1	0	0	0	0	0	0	1	0	1	0.00329233
1614	1	0	0	0	0	0	0	0	0	0	0.000658442
1615	1	1	0	0	1	0	0	0	1	1	0.0018093
1616	1	0	0	0	0	1	0	0	0	0	0.00103521
1617	0	1	0	0	0	0	0	0	0	0	0.000788639
1618	0	1	0	0	1	0	0	0	1	0	0.00140144
1619	1	0	0	0	1	0	0	0	0	1	0.00136744
1620	1	1	0	0	0	0	0	0	1	1	0.00129228
1621	1	1	0	0	0	0	0	1	1	0	0.00349262
1622	1	1	0	1	0	1	0	0	1	0	0.0018205
1623	0	1	0	1	1	0	0	0	1	0	0.00175674
1624	0	0	0	0	0	0	0	0	0	0	0.000503882
1625	0	0	0	0	0	0	0	0	0	0	0.000503882
1626	0	1	0	0	0	0	0	0	0	0	0.000788639
1627	0	0	0	0	1	0	0	0	0	0	0.000988356
1628	0	1	0	0	1	1	0	0	1	0	0.00180347
1629	1	0	0	0	0	1	0	0	1	0	0.00114458
1630	1	1	0	0	0	0	0	0	0	0	0.000952395
1631	1	1	0	0	1	0	0	0	0	1	0.00169098
1632	0	1	0	0	0	0	0	0	0	1	0.0010098
1633	1	0	0	0	0	0	0	0	0	0	0.000658442
1634	0	0	0	0	0	0	0	0	0	1	0.00071407
1635	1	1	0	0	1	0	0	0	0	0	0.00145794
1636	0	0	0	0	1	0	0	0	1	1	0.00131379
1637	1	0	0	1	0	1	0	0	0	0	0.00138432
1638	0	1	0	1	1	1	1	0	0	1	0.00258023
1639	0	0	0	1	0	0	0	0	1	1	0.0011677
1640	1	0	0	0	1	0	0	0	0	0	0.00114768
1641	1	1	0	1	0	0	0	0	0	1	0.00153316
1642	1	1	0	0	1	0	0	0	1	0	0.00157337
1643	0	1	0	0	0	0	0	0	0	1	0.0010098
1644	1	0	0	1	0	0	0	0	1	1	0.00132972
1645	1	1	0	0	0	0	1	0	0	1	0.0014712
1646	0	1	0	0	0	0	0	0	0	0	0.000788639
1647	1	0	0	0	0	0	0	0	1	0	0.00076478
1648	1	1	0	0	0	1	0	0	0	0	0.00134643
1649	0	1	0	0	0	1	0	0	0	0	0.00117642
1650	1	1	0	0	0	0	1	0	1	0	0.00135734
1651	1	0	0	0	1	0	0	0	0	1	0.00136744
1652	0	0	0	0	1	0	0	0	1	1	0.00131379
1653	0	1	0	0	0	0	0	0	0	0	0.000788639
1654	0	0	0	0	0	0	0	0	0	0	0.000503882
1655	1	1	0	0	1	0	0	0	0	1	0.00169098
1656	0	0	0	0	1	0	0	0	0	0	0.000988356
1657	0	1	0	0	0	0	0	0	0	1	0.0010098
1658	0	0	0	0	1	1	0	0	1	0	0.00147895
1659	1	1	0	1	0	1	0	0	1	0	0.0018205
1660	0	0	0	0	1	1	0	0	0	0	0.0013684
1661	0	1	0	0	1	0	0	0	1	1	0.00163236
1662	0	1	0	0	1	0	0	0	1	0	0.00140144
1663	0	1	0	0	0	0	0	0	0	0	0.000788639
1664	1	0	0	0	0	0	0	0	1	0	0.00076478
1665	1	1	0	0	0	0	0	0	1	0	0.00106426
1666	1	0	0	0	0	0	0	0	0	0	0.000658442
1667	0	1	0	0	0	1	0	0	1	0	0.00128977
1668	0	0	0	1	0	1	0	0	1	1	0.00155244
1669	1	0	0	0	0	0	0	0	0	0	0.000658442
1670	0	0	0	0	1	0	0	0	1	0	0.00109574
1671	0	1	0	0	0	0	0	0	0	1	0.0010098
1672	0	0	0	0	0	0	0	0	0	0	0.000503882
1673	1	1	0	0	1	0	0	0	0	0	0.00145794
1674	1	1	0	0	0	0	0	0	0	0	0.000952395
1675	0	0	0	0	0	0	0	0	0	0	0.000503882
1676	1	0	0	0	0	0	0	0	0	0	0.000658442
1677	0	0	0	0	1	0	0	0	0	1	0.00120423
1678	1	1	0	0	0	1	0	0	0	0	0.00134643
1679	1	1	0	0	0	1	0	0	1	1	0.00169845
1680	1	1	0	0	0	0	0	0	0	1	0.00117784
1681	1	1	0	0	0	0	0	0	0	0	0.000952395
1682	0	1	0	0	0	1	0	0	1	0	0.00128977
1683	0	1	0	0	1	1	0	1	1	0	0.00424132
1684	1	0	0	1	0	0	0	0	0	1	0.00122001
1685	0	0	0	0	1	0	0	0	0	1	0.00120423
1686	1	0	0	0	0	0	0	0	1	1	0.00098049
1687	0	0	0	1	0	1	0	0	0	0	0.00122248
1688	1	1	0	0	0	1	0	0	0	0	0.00134643
1689	0	1	0	0	1	0	0	0	0	0	0.00128828
1690	0	0	0	0	0	0	0	0	1	0	0.000608605
1691	0	0	0	1	0	0	0	1	0	1	0.00347913
1692	1	0	0	0	0	0	0	0	0	1	0.000872079
1693	0	1	0	0	0	0	1	0	1	0	0.00119114
1694	0	0	0	0	0	0	0	0	1	1	0.000820721
1695	0	0	0	0	1	0	0	0	0	0	0.000988356
1696	1	1	0	1	0	0	0	0	1	1	0.00164921
1697	0	0	0	1	0	1	0	0	0	1	0.00144136
1698	1	0	0	0	0	0	0	0	0	0	0.000658442
1699	0	0	0	0	0	0	0	0	0	1	0.00071407
1700	0	0	0	0	0	0	0	0	1	1	0.000820721
1701	0	1	0	0	0	0	0	0	0	0	0.000788639
1702	0	0	0	0	0	0	0	0	0	1	0.00071407
1703	0	0	0	1	0	0	0	0	0	1	0.00105984
1704	0	1	0	0	0	1	0	0	0	1	0.00140505
1705	0	1	0	0	0	1	0	0	1	0	0.00128977
1706	0	1	0	0	0	0	0	0	1	1	0.00112206
1707	0	0	0	0	0	1	0	0	0	0	0.000875614
1708	0	0	0	0	0	0	0	0	0	1	0.00071407
1709	1	0	0	0	0	0	0	0	0	1	0.000872079
1710	1	1	1	0	0	0	0	0	0	0	0.00438849
1711	0	0	0	1	0	0	0	0	1	0	0.000953121
1712	0	1	0	0	0	1	0	0	0	0	0.00117642
1713	1	1	0	0	0	0	0	0	0	1	0.00117784
1714	0	1	0	0	0	0	0	0	0	1	0.0010098
1715	1	1	0	0	0	0	0	0	0	0	0.000952395
1716	0	1	0	0	0	0	0	0	1	0	0.000898501
1717	0	1	0	0	1	0	0	0	1	1	0.00163236
1718	0	0	0	0	0	0	0	0	1	1	0.000820721
1719	1	1	0	0	0	1	0	0	0	0	0.00134643
1720	1	0	0	0	1	0	0	0	0	0	0.00114768
1721	1	1	0	0	0	0	0	0	0	0	0.000952395
1722	1	0	0	0	0	1	0	0	1	0	0.00114458
1723	0	1	0	0	0	0	0	0	1	0	0.000898501
1724	0	1	0	0	0	1	0	0	1	1	0.00152111
1725	0	1	0	0	0	0	0	0	0	0	0.000788639
1726	0	1	0	1	0	1	0	0	1	1	0.00188012
1727	1	0	0	0	1	0	0	0	0	0	0.00114768
1728	0	1	0	0	1	0	0	0	0	0	0.00128828
1729	0	0	0	0	0	0	0	0	0	0	0.000503882
1730	1	1	0	0	0	1	0	0	1	0	0.00146206
1731	1	1	0	0	0	1	0	0	0	0	0.00134643
1732	1	0	0	0	0	1	0	1	1	0	0.00356841
1733	0	1	0	0	0	1	0	0	1	0	0.00128977
1734	0	1	0	0	0	1	0	0	0	0	0.00117642
1735	0	1	0	1	1	0	0	1	0	0	0.00407324
1736	1	0	0	0	1	1	0	0	0	1	0.00176043
1737	0	1	0	0	1	0	0	0	1	0	0.00140144
1738	0	1	0	0	1	0	0	0	0	0	0.00128828
1739	1	0	0	0	1	1	1	0	1	0	0.00193924
1740	1	1	0	0	0	1	0	0	0	0	0.00134643
1741	0	1	0	0	1	1	0	0	0	0	0.00168637
1742	0	1	0	1	0	1	0	0	0	0	0.00153041
1743	0	0	0	0	1	0	0	0	1	0	0.00109574
1744	0	1	0	0	1	1	0	0	1	1	0.00204314
1745	0	1	0	0	0	0	0	0	0	0	0.000788639
1746	1	1	0	0	0	0	0	0	1	1	0.00129228
1747	0	0	0	0	0	0	0	0	0	1	0.00071407
1748	1	0	0	0	0	1	0	0	0	0	0.00103521
1749	0	1	0	0	0	1	0	0	1	1	0.00152111
1750	1	0	0	0	0	0	0	0	1	0	0.00076478
1751	1	1	0	0	0	0	0	0	1	0	0.00106426
1752	1	1	0	0	0	0	0	0	1	0	0.00106426
1753	0	1	0	1	1	0	0	0	1	1	0.00199109
1754	1	0	0	0	1	0	0	0	0	1	0.00136744
1755	0	0	0	1	0	0	0	0	0	0	0.000847292
1756	0	0	1	1	1	0	0	0	0	1	0.0049878
1757	0	0	0	0	0	0	0	0	1	0	0.000608605
1758	0	1	0	0	1	0	0	0	0	0	0.00128828
1759	0	1	0	0	0	0	0	0	1	1	0.00112206
1760	1	0	0	0	1	0	0	0	1	0	0.00125688
1761	0	1	0	0	0	0	0	0	0	0	0.000788639
1762	0	1	0	0	1	0	0	0	1	0	0.00140144
1763	1	1	0	0	0	0	0	0	0	1	0.00117784
1764	1	1	0	1	1	1	0	0	0	1	0.00247087
1765	0	0	0	0	0	0	0	0	1	0	0.000608605
1766	0	0	0	0	0	0	0	0	0	0	0.000503882
1767	1	1	0	0	0	0	0	0	0	0	0.000952395
1768	0	0	0	0	1	0	0	0	1	1	0.00131379
1769	1	1	0	0	0	1	0	0	1	0	0.00146206
1770	1	0	0	0	0	0	0	0	0	0	0.000658442
1771	0	1	0	0	1	1	0	0	0	0	0.00168637
1772	0	0	0	0	1	0	0	0	0	0	0.000988356
1773	0	0	0	0	0	0	0	0	1	1	0.000820721
1774	1	1	0	0	0	0	0	0	0	0	0.000952395
1775	1	0	0	0	0	0	0	0	1	0	0.00076478
1776	0	0	0	1	0	0	0	0	0	1	0.00105984
1777	0	1	0	0	0	0	0	0	0	0	0.000788639
1778	0	1	0	0	0	0	0	0	0	0	0.000788639
1779	0	1	0	0	0	0	0	0	0	1	0.0010098
1780	0	0	0	0	1	1	0	0	0	1	0.00159104
1781	0	1	0	0	0	1	0	0	1	1	0.00152111
1782	1	1	0	0	0	0	0	1	0	0	0.00337866
1783	0	1	0	0	1	0	0	0	0	0	0.00128828
1784	1	1	0	0	1	0	0	0	1	0	0.00157337
1785	1	0	0	0	0	1	0	0	0	1	0.00125533
1786	1	1	0	1	0	0	0	0	0	0	0.00130456
1787	1	1	0	0	1	0	0	1	0	0	0.0038904
1788	0	0	0	0	1	0	0	0	0	1	0.00120423
1789	1	0	0	0	0	0	0	0	1	0	0.00076478
1790	1	1	0	0	0	1	0	0	0	0	0.00134643
1791	0	0	0	0	0	1	0	0	0	0	0.000875614
1792	1	1	0	0	0	0	0	0	1	0	0.00106426
1793	0	0	0	1	0	0	0	0	1	0	0.000953121
1794	1	1	0	0	0	1	0	0	1	0	0.00146206
1795	0	1	0	0	0	0	0	0	1	0	0.000898501
1796	0	0	0	0	0	1	0	0	0	0	0.000875614
1797	1	1	0	0	0	0	0	0	1	0	0.00106426
1798	1	0	0	0	0	0	0	0	0	0	0.000658442
1799	1	0	0	1	0	0	0	0	0	0	0.00100383
1800	1	0	0	0	1	0	0	0	0	1	0.00136744
1801	0	1	0	1	0	0	0	0	0	1	0.00136244
1802	1	1	0	0	1	0	0	1	0	0	0.0038904
1803	0	0	0	0	0	0	0	0	0	1	0.00071407
1804	1	1	0	0	1	0	0	0	1	0	0.00157337
1805	1	0	0	0	0	0	0	0	0	0	0.000658442
1806	0	1	0	1	1	0	0	0	1	0	0.00175674
1807	0	1	0	0	0	0	1	0	0	0	0.00108105
1808	0	1	0	0	0	0	0	0	1	0	0.000898501
1809	1	1	0	1	0	0	0	0	0	1	0.00153316
1810	1	0	0	0	1	1	0	0	1	1	0.00187568
1811	1	0	0	0	0	0	0	0	1	1	0.00098049
1812	0	1	0	0	0	1	0	0	0	1	0.00140505
1813	0	1	0	0	0	0	0	0	0	0	0.000788639
1814	0	1	0	1	0	0	0	0	0	0	0.00113835
1815	0	1	0	0	0	0	0	0	1	0	0.000898501
1816	1	1	0	0	0	0	0	0	1	1	0.00129228
1817	0	0	0	0	1	0	0	0	1	0	0.00109574
1818	0	1	0	1	1	0	0	0	0	1	0.00187355
1819	1	1	0	0	0	1	0	0	1	1	0.00169845
1820	0	0	0	0	1	0	0	0	1	0	0.00109574
1821	0	1	0	0	0	1	0	0	1	0	0.00128977
1822	1	1	0	0	0	0	0	0	0	1	0.00117784
1823	1	1	0	1	0	0	0	0	0	1	0.00153316
1824	0	1	0	0	1	0	0	0	0	0	0.00128828
1825	0	0	0	0	1	1	0	0	0	0	0.0013684
1826	0	0	0	0	0	1	0	0	1	0	0.000983154
1827	0	1	0	0	0	1	0	0	0	0	0.00117642
1828	0	1	0	1	1	0	0	0	1	0	0.00175674
1829	0	1	0	0	0	1	0	0	0	1	0.00140505
1830	0	1	0	0	0	0	0	0	0	0	0.000788639
1831	0	0	1	0	0	1	0	0	0	0	0.00430333
1832	0	0	0	1	0	0	0	0	0	0	0.000847292
1833	1	1	0	0	0	0	0	0	0	0	0.000952395
1834	1	1	0	0	0	0	0	0	0	0	0.000952395
1835	0	1	0	0	0	0	0	0	1	1	0.00112206
1836	1	0	0	0	0	0	0	0	1	0	0.00076478
1837	0	1	0	0	1	1	0	0	0	0	0.00168637
1838	0	0	0	1	0	0	0	0	1	1	0.0011677
1839	0	1	0	0	0	0	0	0	0	0	0.000788639
1840	1	0	0	0	1	0	1	0	0	1	0.00166019
1841	0	0	0	0	0	0	0	0	1	0	0.000608605
1842	1	1	0	0	0	1	0	0	0	1	0.00157991
1843	0	1	0	1	0	0	1	0	0	0	0.00143104
1844	0	0	0	0	0	1	0	0	1	0	0.000983154
1845	0	1	0	0	1	0	0	0	1	0	0.00140144
1846	1	1	0	0	0	1	0	0	1	0	0.00146206
1847	0	1	0	0	0	0	0	0	1	0	0.000898501
1848	1	1	0	0	0	0	0	0	0	0	0.000952395
1849	0	1	0	0	0	0	0	0	0	1	0.0010098
1850	0	1	0	1	0	1	0	0	0	0	0.00153041
1851	0	0	0	0	0	0	0	0	0	1	0.00071407
1852	0	0	0	0	0	1	0	0	0	1	0.00109182
1853	0	1	0	0	1	0	0	0	0	0	0.00128828
1854	0	1	0	0	0	0	0	0	0	1	0.0010098
1855	1	0	0	0	0	0	0	0	0	1	0.000872079
1856	1	0	0	0	0	1	0	0	0	0	0.00103521
1857	0	1	0	0	1	1	0	0	0	1	0.00192299
1858	1	0	0	0	0	0	0	0	0	0	0.000658442
1859	0	0	0	0	0	0	0	0	0	1	0.00071407
1860	1	0	0	0	1	0	0	0	0	1	0.00136744
1861	0	0	0	0	0	0	0	0	0	0	0.000503882
1862	0	0	0	0	0	1	0	0	0	0	0.000875614
1863	0	0	0	1	1	1	0	0	0	1	0.00194461
1864	0	1	0	0	0	0	0	0	0	1	0.0010098
1865	1	0	0	1	0	0	0	0	0	1	0.00122001
1866	1	1	0	0	1	0	1	0	0	0	0.00175151
1867	1	1	0	0	1	0	0	0	0	1	0.00169098
1868	0	1	0	0	0	0	0	0	0	0	0.000788639
1869	1	1	0	1	1	0	0	0	0	1	0.00205105
1870	1	1	0	0	0	0	0	0	1	1	0.00129228
1871	0	0	0	0	0	0	0	0	0	0	0.000503882
1872	1	1	0	0	0	1	0	0	1	0	0.00146206
1873	0	0	0	1	0	0	0	0	0	1	0.00105984
1874	0	0	0	1	1	0	0	0	1	0	0.00144366
1875	0	0	0	0	0	0	1	0	0	0	0.000795224
1876	0	1	1	0	1	0	0	0	0	1	0.00496031
1877	1	0	0	0	0	0	0	0	1	0	0.00076478
1878	0	0	0	1	0	0	0	0	0	0	0.000847292
1879	0	0	0	0	0	0	0	0	1	0	0.000608605
1880	0	1	0	0	1	0	0	0	0	0	0.00128828
1881	0	1	0	1	0	0	0	0	0	0	0.00113835
1882	1	1	0	0	0	0	0	0	1	0	0.00106426
1883	0	1	0	1	0	0	0	0	0	0	0.00113835
1884	0	0	0	0	1	0	1	0	0	1	0.00149657
1885	1	0	0	0	0	0	0	0	1	0	0.00076478
1886	1	0	0	0	0	1	0	0	0	0	0.00103521
1887	1	0	0	0	0	0	1	0	1	0	0.00105666
1888	1	1	0	1	0	0	0	0	1	0	0.0014179
1889	0	0	0	0	0	1	0	0	1	1	0.00120154
1890	0	0	0	0	0	1	0	0	1	0	0.000983154
1891	1	1	0	0	0	0	0	1	0	1	0.00360858
1892	1	0	0	0	0	0	0	0	0	0	0.000658442
1893	0	0	0	0	0	1	0	0	0	1	0.00109182
1894	0	0	0	0	0	0	0	0	1	0	0.000608605
1895	0	1	0	0	0	0	0	0	0	0	0.000788639
1896	0	0	0	1	0	0	0	0	0	0	0.000847292
1897	0	1	0	0	0	0	0	0	0	1	0.0010098
1898	0	0	0	0	0	1	0	0	0	1	0.00109182
1899	0	0	0	0	0	1	0	0	0	1	0.00109182
1900	0	1	0	0	0	1	0	0	0	1	0.00140505
1901	1	0	0	0	0	0	0	0	0	0	0.000658442
1902	0	0	0	0	0	0	0	0	1	0	0.000608605
1903	0	0	0	0	1	1	0	0	0	1	0.00159104
1904	0	1	0	0	0	1	0	1	1	1	0.00395709
1905	0	1	0	0	1	0	0	0	1	1	0.00163236
1906	1	1	0	0	0	0	0	0	1	0	0.00106426
1907	1	1	0	0	1	0	0	0	0	0	0.00145794
1908	1	0	0	0	0	0	0	0	1	1	0.00098049
1909	1	0	0	0	0	1	0	0	1	1	0.00136704
1910	0	1	0	0	1	0	0	0	0	1	0.0015165
1911	1	0	0	1	0	0	0	0	1	1	0.00132972
1912	1	1	0	0	1	1	0	0	0	1	0.00210515
1913	1	1	0	0	0	1	0	0	0	0	0.00134643
1914	0	1	0	0	1	0	0	0	0	0	0.00128828
1915	1	1	0	0	0	0	0	0	0	0	0.000952395
1916	1	1	0	1	0	1	0	0	0	1	0.00194025
1917	1	1	0	0	0	1	0	0	1	0	0.00146206
1918	1	1	0	0	0	0	0	0	0	1	0.00117784
1919	0	1	0	0	0	1	0	0	1	0	0.00128977
1920	0	0	0	0	0	0	0	1	0	0	0.00291771
1921	0	1	0	0	0	1	0	0	1	0	0.00128977
1922	0	0	0	1	0	1	0	0	1	1	0.00155244
1923	1	1	0	1	1	0	0	0	0	1	0.00205105
1924	0	1	0	0	0	1	0	0	1	0	0.00128977
1925	1	0	0	0	0	1	0	0	0	0	0.00103521
1926	1	0	0	0	1	0	0	0	1	0	0.00125688
1927	0	0	0	0	1	0	0	0	1	0	0.00109574
1928	1	1	0	0	0	0	0	0	0	1	0.00117784
1929	0	1	0	0	1	0	0	0	1	0	0.00140144
1930	1	0	0	0	0	0	0	0	0	0	0.000658442
1931	0	0	0	0	1	1	0	0	0	0	0.0013684
1932	0	0	0	0	0	0	0	0	0	0	0.000503882
1933	1	0	0	0	0	1	0	0	1	1	0.00136704
1934	0	0	0	0	0	1	0	0	0	0	0.000875614
1935	1	0	0	0	1	0	0	0	1	0	0.00125688
1936	1	0	0	0	1	0	0	0	0	0	0.00114768
1937	0	0	0	0	1	0	0	0	0	0	0.000988356
1938	0	1	0	0	0	1	0	0	0	1	0.00140505
1939	1	1	1	0	0	0	0	0	1	1	0.00473589
1940	1	1	0	1	0	1	0	0	0	0	0.0017032
1941	1	0	0	0	0	0	0	0	0	0	0.000658442
1942	1	1	1	0	0	0	0	0	0	0	0.00438849
1943	1	0	0	0	0	0	0	0	1	0	0.00076478
1944	0	1	1	1	0	1	0	0	0	1	0.00520986
1945	0	0	0	1	0	1	0	0	1	0	0.00133127
1946	0	1	0	0	1	0	0	0	1	1	0.00163236
1947	0	1	0	1	0	1	0	0	0	1	0.00176236
1948	1	1	0	0	0	1	0	0	1	1	0.00169845
1949	0	1	0	0	0	0	0	1	1	0	0.00332323
1950	0	1	0	0	0	1	0	0	1	0	0.00128977
1951	0	1	0	0	0	0	0	0	1	0	0.000898501
1952	0	1	0	1	0	1	0	0	0	1	0.00176236
1953	0	1	0	0	0	0	0	0	0	0	0.000788639
1954	1	1	0	0	0	1	0	0	1	0	0.00146206
1955	1	0	0	0	0	0	0	0	0	1	0.000872079
1956	0	1	0	0	1	0	0	0	1	0	0.00140144
1957	0	1	0	0	0	0	0	0	0	0	0.000788639
1958	0	1	0	0	0	1	0	0	1	0	0.00128977
1959	0	1	0	1	0	0	0	0	0	1	0.00136244
1960	0	1	0	0	0	0	0	0	1	1	0.00112206
1961	0	0	0	1	0	0	0	0	0	0	0.000847292
1962	0	1	0	0	0	1	0	0	0	0	0.00117642
1963	0	0	0	0	0	0	0	0	1	0	0.000608605
1964	0	1	0	0	0	0	0	0	0	1	0.0010098
1965	0	0	0	0	0	0	0	0	0	0	0.000503882
1966	1	1	0	0	0	0	0	0	0	1	0.00117784
1967	0	1	0	0	0	0	0	0	0	0	0.000788639
1968	0	1	0	1	0	0	0	0	0	0	0.00113835
1969	0	1	0	0	0	1	0	0	1	0	0.00128977
1970	0	1	0	0	0	0	0	0	0	0	0.000788639
1971	1	0	0	0	0	0	0	0	0	1	0.000872079
1972	1	1	0	0	0	1	0	0	1	0	0.00146206
1973	0	0	0	0	0	1	0	0	0	0	0.000875614
1974	0	1	0	0	0	0	0	0	1	0	0.000898501
1975	1	1	0	0	1	0	0	0	0	0	0.00145794
1976	0	0	0	0	0	0	0	0	0	0	0.000503882
1977	0	0	0	0	0	1	0	0	0	1	0.00109182
1978	1	1	0	0	0	0	0	0	0	1	0.00117784
1979	1	1	0	0	0	0	0	0	1	1	0.00129228
1980	1	0	0	1	1	0	0	0	0	1	0.00171919
1981	0	1	0	1	0	0	0	0	1	0	0.00124958
1982	1	1	0	0	1	0	0	0	1	1	0.0018093
1983	0	1	0	0	0	0	1	0	1	0	0.00119114
1984	0	0	0	0	0	0	0	0	0	0	0.000503882
1985	1	1	0	0	1	0	0	0	0	0	0.00145794
1986	0	0	0	0	0	1	0	0	0	0	0.000875614
1987	1	1	0	0	0	0	0	0	0	1	0.00117784
1988	0	1	0	0	1	0	0	0	1	0	0.00140144
1989	1	1	0	0	1	1	0	0	0	1	0.00210515
1990	1	1	1	0	0	0	0	0	0	0	0.00438849
1991	0	0	0	0	0	0	0	0	1	0	0.000608605
1992	0	0	0	0	0	1	0	0	0	0	0.000875614
1993	1	1	0	0	0	0	0	0	1	0	0.00106426
1994	1	0	0	0	0	1	0	0	0	0	0.00103521
1995	0	1	0	0	0	1	0	1	0	0	0.00360528
1996	1	0	0	0	0	0	0	0	1	0	0.00076478
1997	1	1	0	0	0	0	0	0	0	0	0.000952395
1998	0	0	0	0	1	0	0	0	0	0	0.000988356
1999	0	1	0	1	0	0	0	0	0	0	0.00113835
[truncated: 8,001 more rows]
